# Supplementary material for: Computational analysis of R–X oxidative addition to Pd nanoparticles
Source: Chem Sci. 2024 May 24;15(26):9977–86. doi: 10.1039/d4sc00628c (PMC11220582; doi:10.1039/d4sc00628c)
Supplement: SC-015-D4SC00628C-s003 [file SC-015-D4SC00628C-s003.zip]

Archive with 72 entries (33 files):
- SI/
- SI/1/
- SI/1/NEt3/
- SI/1/NEt3/opt.xyz
- SI/1/PMe3/
- SI/1/PMe3/opt.xyz
- SI/1/PPh3/
- SI/1/PPh3/opt.xyz
- SI/1/Pd79/
- SI/1/Pd79/opt.xyz
- SI/1/PhBr/
- SI/1/PhBr/opt.xyz
- SI/1p/
- SI/1p/NEt3/
- SI/1p/NEt3/opt.xyz
- SI/1p/PMe3/
- SI/1p/PMe3/opt.xyz
- SI/1p/PPh3/
- SI/1p/PPh3/opt.xyz
- SI/1p/Pd140/
- SI/1p/Pd140/opt.xyz
- SI/1p/Pd55-ed/
- SI/1p/Pd55-ed/opt.xyz
- SI/1p/Pd55-ver/
- SI/1p/Pd55-ver/opt.xyz
- SI/1p/Pd79-ed-ed/
- SI/1p/Pd79-ed-ed/opt.xyz
- SI/1p/Pd79-fac/
- SI/1p/Pd79-fac-ed/
- SI/1p/Pd79-fac-ed/opt.xyz
- SI/1p/Pd79-fac/opt.xyz
- SI/2/
- SI/2/NEt3/
- SI/2/NEt3/opt.xyz
- SI/2/PMe3/
- SI/2/PMe3/opt.xyz
- SI/2/PPh3/
- SI/2/PPh3/opt.xyz
- SI/2/Pd140/
- SI/2/Pd140/opt.xyz
- SI/2/Pd55-ed/
- SI/2/Pd55-ed/opt.xyz
- SI/2/Pd55-ver/
- SI/2/Pd55-ver/opt.xyz
- SI/2/Pd79-ed-ed/
- SI/2/Pd79-ed-ed/opt.xyz
- SI/2/Pd79-fac/
- SI/2/Pd79-fac-ed/
- SI/2/Pd79-fac-ed/opt.xyz
- SI/2/Pd79-fac/opt.xyz
- SI/3/
- SI/3/Pd79/
- SI/3/Pd79/opt.xyz
- SI/TS1/
- SI/TS1/NEt3/
- SI/TS1/NEt3/opt.xyz
- SI/TS1/PMe3/
- SI/TS1/PMe3/opt.xyz
- SI/TS1/PPh3/
- SI/TS1/PPh3/opt.xyz
- SI/TS1/Pd140/
- SI/TS1/Pd140/opt.xyz
- SI/TS1/Pd55-ed/
- SI/TS1/Pd55-ed/opt.xyz
- SI/TS1/Pd55-ver/
- SI/TS1/Pd55-ver/opt.xyz
- SI/TS1/Pd79-ed-ed/
- SI/TS1/Pd79-ed-ed/opt.xyz
- SI/TS1/Pd79-fac/
- SI/TS1/Pd79-fac-ed/
- SI/TS1/Pd79-fac-ed/opt.xyz
- SI/TS1/Pd79-fac/opt.xyz
