# Supplementary material for: Computational analysis of R–X oxidative addition to Pd nanoparticles
Source: Chem Sci. 2024 May 24;15(26):9977–86. doi: 10.1039/d4sc00628c (PMC11220582; doi:10.1039/d4sc00628c)
Supplement: SC-015-D4SC00628C-s003 [file SC-015-D4SC00628C-s003.zip › SI/1/NEt3/opt.xyz]

45
Properties=species:S:1:pos:R:3 pbc="F F F"
N        2.12648989       0.59451100      -0.96496919
N       -1.53329182      -1.12701339       0.43819745
Pd      -0.14903694      -0.34319787      -1.51114550
C        2.94512246       0.24518520      -2.14047424
C        2.54408097      -0.04487511       0.29551174
C       -0.87349568      -2.41316207       0.73380244
C       -2.91871176      -1.23481592      -0.05301687
C        1.76167060       2.01907446      -0.85332796
C       -1.30537598      -0.06217243       1.43325949
C       -1.03013530      -2.99348139       2.14012148
C       -3.88484439      -2.12807974       0.72779599
C        4.18181280       1.09751114      -2.42949461
C        4.02244930       0.03165829       0.68476989
C        2.72553658       2.95381183      -0.12090938
C       -2.26078607       0.02445552       2.62522229
H       -1.24214660      -3.13673193      -0.00469021
H        0.19981727      -2.27477321       0.54751663
H       -3.32125810      -0.21471632      -0.10130750
H       -2.86633817      -1.61551657      -1.08133505
H        2.28676824       0.29951809      -3.01723830
H        3.24449209      -0.80406384      -2.02053401
H        2.27310182      -1.10655654       0.22357903
H        1.93487533       0.39461332       1.09578575
H        1.60150102       2.38680315      -1.87515782
H        0.79426327       2.06286722      -0.33436940
H       -1.35285640       0.89436191       0.89581944
H       -0.27788840      -0.18093954       1.79955346
H        3.72819669       2.93801569      -0.54975793
H        2.79216171       2.69627603       0.93999408
H        2.33868347       3.97515276      -0.19463199
H        4.64172407      -0.53465853      -0.01635339
H        4.14277036      -0.41585434       1.67645046
H        4.38903447       1.05780530       0.72714288
H        4.70137879       0.67104581      -3.29311353
H        4.87778810       1.12020980      -1.58994204
H        3.90019160       2.12396862      -2.68070051
H       -3.27145427       0.28584146       2.29974404
H       -1.90799467       0.81677144       3.29311353
H       -2.30458283      -0.90533400       3.19337554
H       -2.07497800      -3.12130492       2.42516985
H       -0.53781308      -2.35886679       2.88263681
H       -0.54657898      -3.97515276       2.16417191
H       -4.87778810      -2.04198516       0.27610042
H       -3.96196717      -1.84185350       1.77756701
H       -3.58026746      -3.17704624       0.67131874
