# Supplementary material for: Computational analysis of R–X oxidative addition to Pd nanoparticles
Source: Chem Sci. 2024 May 24;15(26):9977–86. doi: 10.1039/d4sc00628c (PMC11220582; doi:10.1039/d4sc00628c)
Supplement: SC-015-D4SC00628C-s003 [file SC-015-D4SC00628C-s003.zip › SI/1/PMe3/opt.xyz]

27
Properties=species:S:1:pos:R:3 pbc="F F F"
P        1.67786650       0.94704915      -0.87430440
P       -1.60451950      -0.95452655       1.00558611
Pd      -0.46933186       0.20514562      -0.60600032
C        2.73527894       0.33229760      -2.27820267
C        2.84002530       0.54075397       0.52949387
C       -0.56686485      -1.43586946       2.48041727
C       -2.35629292      -2.62143365       0.65248033
C        2.05321125       2.76582154      -1.00925566
C       -3.03448724      -0.19134055       1.92275114
H        0.27144626      -2.06158821       2.16362167
H       -1.13967570      -1.99076749       3.23597151
H       -0.15222798      -0.54393313       2.95702585
H       -3.14841063      -2.52565507      -0.09551473
H       -2.78714557      -3.08803446       1.54720529
H       -1.59944997      -3.29901606       0.24743092
H        2.29769210       0.62743647      -3.23597151
H        2.78612774      -0.76005007      -2.26099394
H        3.76029525       0.72134806      -2.23712686
H        2.89915531      -0.54153393       0.67054423
H        2.47355200       0.97692939       1.46236277
H        3.85721994       0.91733851       0.35408863
H        1.58179477       3.18183668      -1.90400829
H        3.12935519       2.97245351      -1.06319128
H        1.64835917       3.29901606      -0.14442974
H       -3.85721994       0.01421944       1.23212565
H       -2.73230119       0.76010555       2.36926604
H       -3.41524379      -0.83757470       2.72355527
