# Supplementary material for: Computational analysis of R–X oxidative addition to Pd nanoparticles
Source: Chem Sci. 2024 May 24;15(26):9977–86. doi: 10.1039/d4sc00628c (PMC11220582; doi:10.1039/d4sc00628c)
Supplement: SC-015-D4SC00628C-s003 [file SC-015-D4SC00628C-s003.zip › SI/1/PPh3/opt.xyz]

69
Properties=species:S:1:pos:R:3 pbc="F F F"
P        0.95260471       0.61022474      -0.36945594
P       -2.19665384      -1.32758302       1.28898334
Pd       0.06008621      -0.95117402       1.04447214
C        2.59465714       0.47524524      -1.19153022
C        1.02710005       2.29573957       0.36039762
C       -3.12781552      -2.71768300       2.05875306
C       -2.90689576      -1.35040031      -0.41145403
C       -0.11692110       0.94274397      -1.83288255
C       -3.09218334       0.10168829       2.02221109
C        1.20234919       2.38170445       1.74503521
C        0.88384220       3.48309527      -0.37122373
C        1.23359817       3.61429869       2.38842799
C        1.08661024       4.78559017       1.65204705
C        0.91314200       4.71716922       0.27248180
C       -3.05460566      -2.85911036       3.45104148
C       -3.80112290      -3.69906789       1.32290445
C       -4.39789305      -4.78211982       1.96561863
C       -3.65234864      -3.93663635       4.09168800
C       -4.32722487      -4.90372703       3.34858964
C       -2.11233070      -1.91677020      -1.41367216
C       -2.39646467       1.31112594       2.11422938
C       -4.41696225       0.05599498       2.47826090
C       -3.00408519       2.45219746       2.62586554
C       -4.32311557       2.39790031       3.06482001
C       -5.02486115       1.19762194       2.99461557
C        3.45475851       1.55001264      -1.44580388
C        3.01001073      -0.81295563      -1.54872357
C        4.69217874       1.33681991      -2.04839382
C        4.24093310      -1.02474725      -2.15949986
C        5.08657134       0.05231491      -2.40956990
C       -1.36916786       1.53657246      -1.61984733
C        0.20548204       0.51543981      -3.12501665
C       -0.69399800       0.68949408      -4.17533404
C       -1.92644287       1.29117491      -3.95194597
C       -2.26154611       1.71590687      -2.66889035
C       -4.15188771      -0.81700714      -0.76773703
C       -4.58255670      -0.85431859      -2.09211827
C       -3.78367057      -1.42876602      -3.07530264
C       -2.54592709      -1.96278531      -2.73287044
H       -3.86407943      -3.62041788       0.24572835
H        1.36459348       3.66015589       3.46325673
H        0.79586921       5.62723846      -0.30446017
H        0.73444129       3.44555157      -1.44231707
H       -2.52403574      -2.11482029       4.03512257
H       -3.58843567      -4.02752478       5.16994468
H       -4.78930956      -5.74710130       3.84627534
H       -4.91896820      -5.53124203       1.38022582
H        1.30535256       1.46801944       2.32195432
H       -2.44529713       3.37901366       2.68665949
H       -1.36319015       1.34994843       1.78860409
H       -4.80034647       3.28341575       3.46628528
H       -6.04975176       1.14839769       3.34380537
H       -4.97250743      -0.87195705       2.44192903
H        5.34937269       2.17846245      -2.23560180
H        6.04975176      -0.10975491      -2.87736928
H        4.54365930      -2.02918034      -2.43174211
H        1.10195107       5.74710130       2.15070252
H       -3.22508180       2.17642196      -2.48285328
H       -2.62653283       1.42100396      -4.76842263
H       -1.64829067       1.85744408      -0.62404238
H       -0.42757135       0.34956145      -5.16994468
H        1.15908864       0.04236094      -3.31828339
H        3.16560083       2.55542004      -1.17077998
H        2.36111848      -1.65656964      -1.33698427
H       -1.13569984      -2.31188577      -1.15092988
H       -4.78561530      -0.36081032      -0.01927317
H       -5.54467105      -0.42891975      -2.35576017
H       -4.11963748      -1.45093760      -4.10518727
H       -1.91218266      -2.40161310      -3.49492379
