# Supplementary material for: Computational analysis of R–X oxidative addition to Pd nanoparticles
Source: Chem Sci. 2024 May 24;15(26):9977–86. doi: 10.1039/d4sc00628c (PMC11220582; doi:10.1039/d4sc00628c)
Supplement: SC-015-D4SC00628C-s003 [file SC-015-D4SC00628C-s003.zip › SI/1/Pd79/opt.xyz]

79
Properties=species:S:1:pos:R:3 pbc="F F F"
Pd       0.00346504       0.00075114       0.00033827
Pd       1.06654771       0.84753966       2.47217263
Pd      -1.57991268       2.32978594      -0.11264063
Pd       1.58976944      -2.33215678       0.11283944
Pd      -1.05853744      -0.84537129      -2.47177742
Pd      -1.72566735       0.63247441       2.13528987
Pd      -2.78886581      -0.20710062      -0.33679386
Pd      -0.13512933      -1.69253222       2.25034074
Pd      -1.20181268      -2.53585895      -0.22002167
Pd       1.73240980      -0.64093716      -2.13599060
Pd       1.21170995       2.53982464       0.22183607
Pd       2.79303047       0.20845586       0.33686657
Pd       0.14995132       1.69224131      -2.24795122
Pd      -2.78324980      -1.80895809       1.81928415
Pd       2.79211267       1.80325300      -1.81593910
Pd       2.52210153      -1.40732560       2.45598205
Pd      -0.49282496       3.01481810       2.23911191
Pd       0.49763327      -3.01989672      -2.24068554
Pd      -2.50782662       1.41284242      -2.45597178
Pd       0.83630135      -0.81447746       4.84989790
Pd      -3.47315052       2.95756750       2.01004119
Pd       0.37453867      -4.97308925       0.01188016
Pd      -3.92502553      -1.19008365      -2.82801390
Pd       4.48366202      -2.16507085       0.33574587
Pd      -1.37351350       4.17247610      -2.35838146
Pd       2.42828944       3.40738503       2.71980116
Pd       0.67837384      -1.40081881      -4.74147111
Pd      -0.67379415       1.39247858       4.74124745
Pd      -4.47892217       2.16020186      -0.33663689
Pd       1.38968866      -4.17051138       2.35706188
Pd      -2.42355733      -3.40337497      -2.71737574
Pd       3.47403299      -2.97143720      -2.00987442
Pd      -0.36579778       4.97427075      -0.01286272
Pd       3.93399623       1.19637936       2.82931734
Pd      -0.82074272       0.81411671      -4.84989790
Pd      -1.81264064      -1.02082876       4.53116412
Pd      -4.61711020       0.54761091       1.79774574
Pd      -1.26097693      -4.36826721       2.04103173
Pd      -4.06225015      -2.79767867      -0.69080465
Pd       4.62115424      -0.56083106      -1.79854705
Pd       1.27661520       4.37059903      -2.03948545
Pd       4.07084139       2.80183647       0.69411942
Pd       1.82815546       1.00798610      -4.53155141
Pd       2.07769295       1.65685479       4.82939295
Pd      -3.09075107       4.55005008      -0.22061136
Pd       3.10090804      -4.55955787       0.22033313
Pd      -2.07359921      -1.65244692      -4.82933613
Pd      -3.37561279       1.23241690       4.17215692
Pd      -5.45312389      -0.40777048      -0.65995489
Pd      -0.26637635      -3.31003782       4.39646326
Pd      -2.35517945      -4.95676346      -0.43059371
Pd       3.38095740      -1.25317361      -4.17277845
Pd       2.36434199       4.96211724       0.43397846
Pd       5.45357154       0.40553417       0.65554234
Pd       0.29140120       3.30404864      -4.39296716
Pd       3.53121492      -0.58026378       4.82722705
Pd      -2.01389811       5.23506527       2.11946628
Pd       2.01628483      -5.24982924      -2.12041770
Pd      -3.51664400       0.59131014      -4.82379321
Pd       4.03618543      -3.64839452       2.54948142
Pd      -4.01951360       3.64834677      -2.55133861
Pd       0.52684356       3.81540731       4.60304644
Pd      -0.53132311      -3.81860139      -4.60622612
Pd       2.37788257      -3.02609245       4.60485915
Pd      -2.16090420       3.60327506       4.28326412
Pd      -0.67212618      -5.44704585      -2.43921328
Pd      -5.18102868       1.20594630      -2.76953254
Pd       5.19056588      -1.20167799       2.76649399
Pd      -2.35248769       3.03348800      -4.60841174
Pd       0.67426605       5.44704585       2.43993605
Pd       2.15793977      -3.62057053      -4.28610598
Pd      -4.43038336      -1.19638739       3.86193192
Pd      -5.46161382      -2.00153755       1.48236525
Pd      -2.89895579      -3.43557596       3.97909405
Pd      -3.92857033      -4.23863678       1.59828971
Pd       4.44170641       1.17513242      -3.86219757
Pd       3.94209844       4.23938294      -1.59259986
Pd       5.46161382       1.99410450      -1.48444202
Pd       2.92072009       3.42007652      -3.96936673
