# Supplementary material for: Computational analysis of R–X oxidative addition to Pd nanoparticles
Source: Chem Sci. 2024 May 24;15(26):9977–86. doi: 10.1039/d4sc00628c (PMC11220582; doi:10.1039/d4sc00628c)
Supplement: SC-015-D4SC00628C-s003 [file SC-015-D4SC00628C-s003.zip › SI/1/PhBr/opt.xyz]

12
Properties=species:S:1:pos:R:3 pbc="F F F"
C        1.15245482      -0.12474218      -0.50598904
C       -1.43412576       0.12512790       0.49870924
C        0.05538551      -0.22661121      -1.35836589
C       -1.23715453      -0.10091833      -0.85968240
C        0.94187692       0.10348266       0.84948613
C       -0.34507383       0.22858720       1.36107406
Br       2.43857477       0.24439044       2.02334315
H       -2.08665449      -0.17872131      -1.52627591
H        0.21664529      -0.40521723      -2.41556354
H       -2.43857477       0.22319791       0.89489468
H       -0.49513420       0.40521723       2.41556354
H        2.15678009      -0.22122616      -0.89039263
