# Supplementary material for: Computational analysis of R–X oxidative addition to Pd nanoparticles
Source: Chem Sci. 2024 May 24;15(26):9977–86. doi: 10.1039/d4sc00628c (PMC11220582; doi:10.1039/d4sc00628c)
Supplement: SC-015-D4SC00628C-s003 [file SC-015-D4SC00628C-s003.zip › SI/1p/NEt3/opt.xyz]

57
Properties=species:S:1:pos:R:3 pbc="F F F"
N        2.02759000       0.32716500      -0.17206000
N       -1.48305000      -0.94948500       1.04158000
Pd      -0.35869000      -0.12069500      -0.91266000
C        2.81841000      -0.12690500      -1.34565000
C        2.42192000      -0.31386500       1.09858000
C       -0.81470000      -2.25075500       1.30418000
C       -2.88930000      -1.07855500       0.57586000
C        1.79985000       1.79346500      -0.08306000
C       -1.26764000       0.10316500       2.06614000
C       -0.93169000      -2.88097500       2.70212000
C       -3.86234000      -1.95696500       1.38195000
C        4.11922000       0.61445500      -1.69471000
C        3.90819000      -0.32622500       1.50473000
C        2.86240000       2.68552500       0.58450000
C       -2.18703000       0.15529500       3.29950000
C       -0.42720000       0.34522500      -2.93166000
C        0.24998000       1.54357500      -3.32920000
C       -1.77389000       0.40803500      -2.38417000
C       -0.32816000       2.77622500      -3.07193000
C       -2.31693000       1.71675500      -2.14560000
C       -1.60860000       2.86569500      -2.46470000
H       -1.19327000      -2.94710500       0.54194000
H        0.25329000      -2.11501500       1.08565000
H       -3.28001000      -0.05460500       0.48662000
H       -2.84317000      -1.47861500      -0.44684000
H        2.15888000      -0.07585500      -2.21926000
H        3.02356000      -1.19600500      -1.18450000
H        2.09077000      -1.36295500       1.04953000
H        1.83108000       0.16667500       1.89221000
H        1.60594000       2.13862500      -1.10637000
H        0.85313000       1.93358500       0.46306000
H       -1.34823000       1.06857500       1.54179000
H       -0.22274000       0.00901500       2.39103000
H        1.21470000       1.46996500      -3.83177000
H        0.20922000       3.68611500      -3.34736000
H       -3.33336000       1.79439500      -1.75209000
H       -2.04871000       3.84707500      -2.27950000
H       -2.46404000      -0.42860500      -2.51871000
H        3.84993000       2.60655500       0.11434000
H        2.96952000       2.46061500       1.65507000
H        2.53219000       3.73317500       0.50381000
H        4.51001000      -0.90877500       0.79413000
H        4.00227000      -0.81148500       2.48914000
H        4.34012000       0.67825500       1.57898000
H        4.57754000       0.12302500      -2.56706000
H        4.85503000       0.61781500      -0.88114000
H        3.91460000       1.65591500      -1.97988000
H       -3.22280000       0.38817500       3.01801000
H       -1.83940000       0.96405500       3.96116000
H       -2.18619000      -0.77711500       3.87653000
H       -1.96891000      -3.06395500       3.00675000
H       -0.45297000      -2.25207500       3.46576000
H       -0.40328000      -3.84707500       2.69732000
H       -4.85503000      -1.90104500       0.90856000
H       -3.96908000      -1.64653500       2.42777000
H       -3.55572000      -3.01207500       1.36485000
Br       0.07379000      -1.28560500      -3.96116000
