# Supplementary material for: Computational analysis of R–X oxidative addition to Pd nanoparticles
Source: Chem Sci. 2024 May 24;15(26):9977–86. doi: 10.1039/d4sc00628c (PMC11220582; doi:10.1039/d4sc00628c)
Supplement: SC-015-D4SC00628C-s003 [file SC-015-D4SC00628C-s003.zip › SI/1p/PMe3/opt.xyz]

39
Properties=species:S:1:pos:R:3 pbc="F F F"
P        1.67117078       0.08268456       0.71533617
P       -1.61029768      -1.80953490       2.57705987
Pd      -0.45615754      -0.66844457       1.01120085
C        2.66689640      -0.53801145      -0.71400849
C        2.82130645      -0.31940543       2.10459748
C       -0.58082625      -2.28545942       4.03731824
C       -2.36028972      -3.45248624       2.17046421
C        1.98323594       1.89847986       0.55571056
C       -3.04009572      -1.01548989       3.44442113
C       -0.78694031       0.98278936      -2.33116598
C       -0.04114262       0.26293841      -3.27058110
C       -0.62937802       2.36401514      -2.17528783
C        0.88815970       0.94740865      -4.06405035
C        0.30438439       3.03275605      -2.97688443
C        1.06708320       2.32924448      -3.91820082
H        0.26012681      -2.90034514       3.68894876
H       -1.15740733      -2.84270726       4.79411335
H       -0.16777264      -1.37276616       4.48791479
H       -3.14258477      -3.31816319       1.41048481
H       -2.79783790      -3.93071367       3.06198311
H       -1.58575625      -4.10916332       1.75112841
H        2.18865231      -0.22270497      -1.65017525
H        2.68812065      -1.63623806      -0.68898813
H        3.69938759      -0.15352196      -0.68573373
H        2.85349974      -1.40986294       2.23300370
H        2.42548394       0.11941145       3.03056182
H        3.84035646       0.06046138       1.92310845
H        1.48887611       2.27043525      -0.35079111
H        3.06119080       2.12057171       0.49908244
H        1.55135260       2.41652679       1.42305856
H       -3.84035646      -0.81366725       2.71887217
H       -2.71602645      -0.05638482       3.87113792
H       -3.43329134      -1.65676500       4.25012434
H       -0.17473285      -0.81397439      -3.36751146
H        1.47918722       0.39149696      -4.79411335
H        0.43854542       4.10916332      -2.85565313
H        1.79842861       2.85479411      -4.53347600
H       -1.21485273       2.90186332      -1.43036963
Br      -1.98674259       0.03973372      -1.18160580
