# Supplementary material for: Computational analysis of R–X oxidative addition to Pd nanoparticles
Source: Chem Sci. 2024 May 24;15(26):9977–86. doi: 10.1039/d4sc00628c (PMC11220582; doi:10.1039/d4sc00628c)
Supplement: SC-015-D4SC00628C-s003 [file SC-015-D4SC00628C-s003.zip › SI/1p/PPh3/opt.xyz]

81
Properties=species:S:1:pos:R:3 pbc="F F F"
P        0.92263556       1.28925867      -0.28297898
P       -2.19553574      -0.60744418       1.23095070
Pd       0.04726243      -0.26682320       1.08486895
C        2.58579691       1.09144553      -1.04535922
C        1.00193000       2.96909044       0.45931210
C       -3.06456551      -2.02065153       2.03165989
C       -2.91689329      -0.65900679      -0.45940786
C       -0.11623320       1.58855582      -1.77085856
C       -3.06625041       0.80881483       2.02369454
C        1.23519818       3.05934747       1.84406761
C        0.81784623       4.15163900      -0.27946301
C        1.28951871       4.30510604       2.47789096
C        1.10518855       5.47822938       1.73387251
C        0.86989970       5.39815866       0.35488463
C       -2.88489268      -2.19908110       3.41816501
C       -3.84810060      -2.94959941       1.32644671
C       -4.45754155      -4.01927315       1.99611029
C       -3.50605040      -3.25517849       4.08614507
C       -4.29870208      -4.17015842       3.37720289
C       -2.12238800      -1.21269027      -1.47953040
C       -2.37934004       2.03283371       2.11660767
C       -4.38054287       0.72698347       2.52025486
C       -2.99837832       3.16062955       2.66534644
C       -4.31329591       3.07499111       3.14111597
C       -4.99935382       1.85447532       3.07268055
C        3.43839881       2.16508812      -1.35460908
C        2.99647224      -0.21820709      -1.35787149
C        4.67237660       1.93303926      -1.97374202
C        4.21903752      -0.44757338      -1.99830792
C        5.06145853       0.62922328      -2.30680857
C       -1.41605709       2.09739677      -1.57467336
C        0.29214327       1.25802717      -3.07306902
C       -0.57955556       1.43821686      -4.15629592
C       -1.85857309       1.96567050      -3.95417938
C       -2.27226436       2.29857209      -2.65651402
C       -4.19961221      -0.18375463      -0.77631988
C       -4.67908887      -0.26719007      -2.08852567
C       -3.88731342      -0.83509703      -3.09411975
C       -2.60644273      -1.30995420      -2.78615473
C        0.53888856      -3.37323046       2.78572616
C       -0.17585752      -3.82048274       1.67364125
C        0.45524801      -4.00447169       4.02753932
C       -0.99858516      -4.94257045       1.81337879
C       -1.10513830      -5.59201959       3.04840299
C       -0.38145020      -5.12241964       4.15018408
H       -3.98789769      -2.83343068       0.25174429
H        1.46278655       4.35984963       3.55434859
H        0.72381756       6.30915760      -0.22907018
H        0.62105094       4.09258080      -1.35028941
H       -2.25672610      -1.49720618       3.97134162
H       -3.36476193      -3.37376124       5.16208410
H       -4.77870820      -5.00001853       3.89910353
H       -5.06319367      -4.73296281       1.43320140
H        1.35003101       2.13683439       2.41869556
H       -2.44696265       4.10085021       2.72820431
H       -1.34765057       2.08180456       1.76479478
H       -4.79931150       3.95187172       3.57325538
H       -6.02061286       1.77961395       3.45198010
H       -4.91524472      -0.22283083       2.48192676
H        5.32980958       2.77473743      -2.20163383
H        6.02061286       0.45219638      -2.79698796
H        4.51966716      -1.46703331      -2.24805327
H        1.13790062       6.45114900       2.22779441
H       -3.27488974       2.69237803      -2.48381537
H       -2.53692502       2.10433667      -4.79777458
H       -1.75733373       2.32750129      -0.56524658
H       -0.25220449       1.16673354      -5.16208410
H        1.29179054       0.85878496      -3.24452804
H        3.13897130       3.18400511      -1.10865953
H        2.34564379      -1.05414333      -1.08933818
H       -1.10578124      -1.53093841      -1.23533223
H       -4.81934803       0.26541543      -0.00025950
H       -5.67173744       0.11995446      -2.32752667
H       -4.25838386      -0.88821314      -4.11908640
H       -1.97272958      -1.72777976      -3.56997317
H       -0.11268990      -3.27714917       0.73106445
H       -1.57562020      -5.29037750       0.95621316
H       -1.76794441      -6.45114900       3.15564028
H       -0.47441221      -5.61645804       5.11896253
H        1.01670019      -3.62739048       4.88192507
Br       1.64153994      -1.80196986       2.56309768
