# Supplementary material for: Computational analysis of R–X oxidative addition to Pd nanoparticles
Source: Chem Sci. 2024 May 24;15(26):9977–86. doi: 10.1039/d4sc00628c (PMC11220582; doi:10.1039/d4sc00628c)
Supplement: SC-015-D4SC00628C-s003 [file SC-015-D4SC00628C-s003.zip › SI/1p/Pd140/opt.xyz]

152
Properties=species:S:1:pos:R:3 pbc="F F F"
Pd      -2.15610354       1.59388339       7.08460198
Pd      -3.92728049      -0.43282179       6.73838440
Pd      -3.70268055       3.19201030       5.53197857
Pd      -5.46923735       1.16596572       5.17982307
Pd       0.44862735       1.25088850       6.53495737
Pd       2.99461381       0.90294015       5.93127344
Pd       1.28174495      -1.19302917       5.70366489
Pd       1.52103181       2.59651487       4.42598085
Pd      -3.11396020      -2.83007839       5.85319157
Pd      -0.46702257      -3.19315144       5.37002523
Pd      -2.28476951      -5.16054336       4.93851580
Pd      -1.30465571      -0.82986337       6.28585488
Pd      -2.85578643       0.80977270       4.59496101
Pd      -0.25798519       0.46277647       4.05250503
Pd      -2.04000360      -1.57485175       3.70874551
Pd      -1.06576570       2.93996720       5.02347496
Pd      -2.64647705       4.46372353       3.41598613
Pd      -0.00619595       4.17685230       2.90592583
Pd      -1.80561151       2.07216911       2.48250838
Pd      -1.62780307       5.67403686       1.32215847
Pd      -3.91442069      -3.63915732       3.39055755
Pd      -4.73363589      -1.26942185       4.30679710
Pd      -6.20720395       0.39647202       2.71262711
Pd      -3.58541182       0.03773908       2.14001415
Pd      -5.42992024      -2.05147208       1.84782136
Pd      -4.50186125       2.49641637       3.04959976
Pd      -3.44641240       3.72122035       0.92373043
Pd      -5.19013404       1.72535402       0.57917532
Pd      -6.87642788      -0.37453381       0.27945656
Pd       5.56497671       0.53294001       5.27095083
Pd       6.42315190      -1.87826515       4.35017949
Pd       6.64828432       1.75872763       3.11685363
Pd       2.12223734      -3.56242263       4.77782707
Pd       4.71223388      -3.93513840       4.05690997
Pd       2.98957528      -5.90918759       3.72915479
Pd       3.85939182      -1.55102404       5.08986597
Pd       2.34039322       0.09694708       3.44338191
Pd       4.89985854      -0.27839134       2.79719100
Pd       3.19489614      -2.31891118       2.50735185
Pd       4.08512917       2.23649470       3.78717093
Pd       2.58235787       3.83485154       2.24730831
Pd       5.17050909       3.41387545       1.57358902
Pd       3.42050295       1.34995205       1.26734575
Pd       3.68548861       5.07384173       0.03831618
Pd      -1.42153569      -7.50883619       3.95993369
Pd       1.19978883      -7.87773128       3.35923079
Pd       0.37085476      -5.55061569       4.43097956
Pd      -1.19885637      -3.95996187       2.77521009
Pd       1.43541163      -4.33699162       2.17097780
Pd      -0.34245218      -6.30016986       1.80791999
Pd       0.58344997      -1.94527684       3.12722685
Pd      -0.95874970      -0.32779838       1.55047612
Pd       1.66478528      -0.70280427       0.94890951
Pd      -0.11358870      -2.74298039       0.61056798
Pd       0.81878527       1.72049299       1.89172123
Pd      -0.72564987       3.30948785       0.34202963
Pd       1.91652814       2.97167635      -0.28465670
Pd       0.12778736       0.91808357      -0.61942081
Pd       1.03287676       5.39286823       0.74721012
Pd      -0.60899846       6.88436270      -0.81765162
Pd       1.96098202       6.66496518      -1.41391345
Pd       0.34920606       4.50315428      -1.80513770
Pd      -2.11485956      -8.30673259       1.46093567
Pd      -3.06759086      -5.99405124       2.45599332
Pd      -4.59838251      -4.42499144       0.92253563
Pd      -1.89460753      -4.76070008       0.26317697
Pd      -3.67882114      -6.76401355      -0.09380037
Pd      -2.74937525      -2.37024141       1.21524459
Pd      -4.27318201      -0.75268324      -0.34551022
Pd      -1.65693351      -1.13006226      -0.95626460
Pd      -3.42387928      -3.16795702      -1.28757767
Pd      -2.51049347       1.29016636      -0.01387160
Pd      -4.11560153       2.94697878      -1.55439609
Pd      -1.41604198       2.50896674      -2.18168357
Pd      -3.18340500       0.49079918      -2.51239353
Pd      -2.37102569       4.92392576      -1.20699980
Pd      -1.17887392       6.07807576      -3.35659202
Pd      -2.95578487       4.10015351      -3.73360017
Pd      -5.17837567      -5.20684994      -1.61058504
Pd      -6.09696017      -2.83651715      -0.61954850
Pd      -7.49360088      -1.17021765      -2.21146927
Pd      -4.89710501      -1.54304959      -2.81683958
Pd      -6.64948259      -3.57144887      -3.15119940
Pd      -5.85164114       0.94238883      -1.88794424
Pd      -4.68305517       2.12145198      -4.06722083
Pd      -6.40860410       0.07260523      -4.36781296
Pd       7.49360088      -0.64020209       2.18095123
Pd       4.13295830      -4.77691497       1.54321948
Pd       5.85871308      -2.76228045       1.86863663
Pd       4.27515617      -1.07097107       0.32738786
Pd       6.87319778      -1.45106394      -0.30264472
Pd       5.19407356      -3.55895094      -0.59496807
Pd       6.08194383       1.01594682       0.59716012
Pd       4.59223867       2.58555823      -0.93287474
Pd       5.44094163       0.22491126      -1.87771110
Pd       0.50425568      -8.67470778       0.86014191
Pd       2.37699420      -6.76680389       1.20887944
Pd       0.74011141      -5.13613298      -0.33965700
Pd       3.44812867      -5.56384544      -0.92371880
Pd       1.59616645      -7.51206070      -1.29927224
Pd       2.52483317      -3.11891875       0.00494560
Pd       0.97249781      -1.49751140      -1.55567234
Pd       3.59000132      -1.86308115      -2.15483040
Pd       1.81367369      -3.90797663      -2.48838195
Pd       2.75476451       0.54825890      -1.22672945
Pd       1.22561229       2.15459329      -2.78324694
Pd       3.92744573       1.80008142      -3.42838152
Pd       2.04395390      -0.24533920      -3.71823783
Pd       3.10052948       4.18633148      -2.49888054
Pd       1.47970292       5.78436700      -3.94518771
Pd       2.27032769       3.34352271      -4.98059103
Pd      -1.06762100      -7.20637945      -0.76251364
Pd      -2.59026824      -5.63843679      -2.30624630
Pd      -0.00113532      -6.00833094      -2.89824098
Pd      -0.80816678      -3.54504917      -1.90457736
Pd      -2.33278929      -1.92629932      -3.46138317
Pd       0.27130716      -2.28977749      -4.04961130
Pd      -1.51690532      -4.42135046      -4.43711202
Pd      -0.57372177       0.11972989      -3.12488618
Pd      -2.10803309       1.74615674      -4.78043359
Pd       0.47461521       1.38848808      -5.36663817
Pd      -1.26689414      -0.62159843      -5.70159493
Pd      -0.33176124       3.76448007      -4.41968942
Pd      -4.09495658      -4.04617114      -3.83593240
Pd      -5.56095636      -2.32633904      -5.30750102
Pd      -2.98958034      -2.71826258      -5.95461038
Pd      -3.84261836      -0.26391000      -5.10079442
Pd       6.20320920      -2.22942591      -2.73251849
Pd       2.64523308      -6.31559218      -3.40479785
Pd       4.49768729      -4.33678696      -3.05489835
Pd       2.85932912      -2.64182122      -4.60389575
Pd       5.46401872      -3.00678460      -5.19525280
Pd       3.69420718      -5.03914537      -5.52608466
Pd       4.73335800      -0.56790804      -4.32873281
Pd       3.11718714       1.00233534      -5.87894725
Pd       3.92589263      -1.40701846      -6.75559540
Pd       1.06632931      -4.77559899      -5.01779972
Pd      -0.44202192      -3.07347973      -6.53323272
Pd       2.15877486      -3.43237234      -7.08460198
Pd       1.30773490      -0.99490912      -6.28424913
C        4.75001464       6.18516576      -1.39981830
C        4.95840463       5.31494212      -2.55075969
C        4.30601373       5.60098327      -3.79300773
C        3.44189408       6.75168954      -3.95027316
C        3.33440183       7.67260913      -2.83287130
C        3.98645002       7.41265481      -1.58159843
H        5.79714480       4.62011973      -2.52864908
H        4.63565142       5.06781204      -4.68470082
H        3.30543731       7.15240011      -4.96155523
H        2.94896577       8.67470778      -3.02374109
H        4.12274229       8.21414115      -0.85635556
Br       6.24956097       6.26846772      -0.12420547
