# Supplementary material for: Computational analysis of R–X oxidative addition to Pd nanoparticles
Source: Chem Sci. 2024 May 24;15(26):9977–86. doi: 10.1039/d4sc00628c (PMC11220582; doi:10.1039/d4sc00628c)
Supplement: SC-015-D4SC00628C-s003 [file SC-015-D4SC00628C-s003.zip › SI/1p/Pd55-ed/opt.xyz]

67
Properties=species:S:1:pos:R:3 pbc="F F F"
Pd      -5.40871574      -1.91159517       1.50105229
Pd      -5.47799969      -1.97679244      -1.28404968
Pd      -6.08577301       0.40313540       0.07517079
Pd      -4.86177136      -4.17402894       0.14213885
Pd      -2.53643286      -4.29293114       1.50979389
Pd      -2.56011420      -4.35262533      -1.28112542
Pd      -3.10396005      -2.05733486       0.07142108
Pd      -0.09850321      -4.45252475       0.07822418
Pd      -6.07109821       0.37533308       2.75794742
Pd      -3.73033956       0.16903917       4.09073398
Pd      -3.69680716       0.20397267       1.37488155
Pd      -4.37338532       2.49685462       2.65758918
Pd      -3.13731357      -2.10019938       2.86672485
Pd      -0.78726722      -2.19801396       4.09862154
Pd      -0.77548239      -2.17979237       1.37048655
Pd      -1.37276433       0.05638098       2.66593835
Pd      -0.18198963      -4.46589256       2.78310368
Pd       1.58231336      -2.41357601       2.64718528
Pd      -1.94039530       2.33159395       4.02185674
Pd      -1.38358247       0.07714829       5.40851870
Pd       0.94722348      -0.01892537       4.02305384
Pd      -6.20826848       0.26270648      -2.59987708
Pd      -3.77056460       0.13874006      -1.29425772
Pd      -3.92451296      -0.01626892      -3.99831446
Pd      -4.51396566       2.36991563      -2.63707720
Pd      -3.25639087      -2.23418733      -2.71291981
Pd      -0.82200671      -2.23783269      -1.30597485
Pd      -0.95054022      -2.37849857      -4.02218193
Pd      -1.50982599      -0.06543955      -2.67538699
Pd      -0.21427949      -4.56043409      -2.62378262
Pd       1.50080046      -2.48242543      -2.67860890
Pd      -4.47653289       2.52388561       0.00982894
Pd      -2.00194161       2.27736484       1.30124577
Pd      -2.07472067       2.20795331      -1.36711550
Pd      -2.70424733       4.51765039      -0.06556168
Pd      -1.41517170       0.02069864      -0.00186356
Pd       0.95878965      -0.11933841       1.29570631
Pd       0.87530859      -0.16755037      -1.38507502
Pd       0.28985584       2.09489065      -0.06818946
Pd       1.67304777      -2.43022509      -0.01916766
Pd       3.36289955      -0.31438957      -0.16943375
Pd      -2.60620953       4.56043409       2.62827020
Pd      -0.25373650       4.37795767       1.27574134
Pd       0.39203023       2.23891557       2.72479837
Pd       2.64318464       2.04519619       1.28042744
Pd       3.32193698      -0.34469576       2.78761392
Pd      -2.13415788       2.15219960      -4.10087084
Pd      -1.62112639      -0.16809228      -5.40851870
Pd       0.75805789      -0.18024805      -4.13122033
Pd      -2.75036972       4.42785895      -2.75979758
Pd      -0.32487005       4.30738451      -1.51713011
Pd       0.22553611       2.11339158      -2.89594768
Pd       2.50433398       1.96042567      -1.61901217
Pd       3.12385121      -0.36384223      -2.90842580
Pd       1.99234910       4.21629235      -0.19073186
Br       4.56137699       4.24925383       0.03940689
C        4.61606709       2.37459175       0.74778552
C        4.86212527       2.17920808       2.14411810
C        4.95648400       1.35149107      -0.22321138
C        5.48628297       0.10347625       0.24776621
C        5.41245233       0.93012056       2.57709669
C        5.70733063      -0.09746265       1.64615773
H        5.08509200       1.64397249      -1.26641975
H        5.96360504      -0.56913975      -0.46792714
H        4.79462718       3.01436321       2.83821479
H        6.20826848      -1.00608347       1.97880445
H        5.73098441       0.83320320       3.60202273
