# Supplementary material for: Computational analysis of R–X oxidative addition to Pd nanoparticles
Source: Chem Sci. 2024 May 24;15(26):9977–86. doi: 10.1039/d4sc00628c (PMC11220582; doi:10.1039/d4sc00628c)
Supplement: SC-015-D4SC00628C-s003 [file SC-015-D4SC00628C-s003.zip › SI/1p/Pd55-ver/opt.xyz]

67
Properties=species:S:1:pos:R:3 pbc="F F F"
Pd       1.13843462      -4.20163357      -3.49242630
Pd       2.09080971      -4.86066899      -0.94136262
Pd       3.58848410      -3.19369646      -2.62335711
Pd      -0.21180213      -5.86868302      -1.87225838
Pd      -2.33998085      -4.22512333      -2.18091638
Pd      -1.36419615      -4.89072011       0.36551614
Pd      -0.01578424      -3.17582865      -1.23976997
Pd      -3.56920185      -3.18668464       0.10055118
Pd       2.65895554      -2.67266963      -5.08304129
Pd       0.50421726      -1.07179992      -5.32799688
Pd       1.41400115      -1.58477250      -2.83006499
Pd       2.95319491      -0.06736634      -4.45937971
Pd      -0.98674960      -2.65236697      -3.81710056
Pd      -3.04622043      -0.99567035      -4.01872910
Pd      -2.10675651      -1.56206877      -1.50901734
Pd      -0.68468394       0.02511721      -3.09134635
Pd      -4.48723355      -2.57242937      -2.37504572
Pd      -4.27190691       0.04344296      -1.73809385
Pd       0.73480214       1.67043285      -4.68620977
Pd      -1.58415500       0.60122361      -5.61875358
Pd      -2.74380088       1.70923067      -3.44669589
Pd       4.49476196      -3.93185829      -0.20281956
Pd       2.33148207      -2.21004938      -0.40658288
Pd       3.27570642      -2.98279680       2.01182348
Pd       4.77756714      -1.29600422       0.34690629
Pd       0.93575404      -3.96704645       1.27968549
Pd      -1.18532004      -2.18999977       0.94411155
Pd      -0.25635606      -2.90215662       3.40975552
Pd       1.14736431      -1.23110206       1.77203576
Pd      -2.59997797      -3.87365109       2.53524439
Pd      -2.44738141      -1.19079820       3.12023744
Pd       3.94056979      -0.62679037      -2.06825802
Pd       1.67845737       0.99588219      -2.25406602
Pd       2.59204451       0.37207351       0.15896933
Pd       4.12050403       1.95057373      -1.47681989
Pd       0.21508557      -0.56016032      -0.63676672
Pd      -1.89426305       1.06955798      -0.90822157
Pd      -0.96812856       0.45872555       1.52351162
Pd       0.47534887       2.04560159      -0.07021710
Pd      -3.44757617      -0.60260522       0.72239845
Pd      -3.29546792       1.99354993       1.23719785
Pd       3.19086169       2.55873459      -3.92887892
Pd       1.92499433       3.62702373      -1.79662902
Pd      -0.48470200       2.78543698      -2.54565712
Pd      -1.69490034       3.72128850      -0.22938451
Pd      -4.02410350       2.67850668      -1.32571159
Pd       3.53713433      -0.26175583       2.62435161
Pd       2.11723655      -1.93910392       4.20923139
Pd       0.01491503      -0.18191979       3.99348272
Pd       5.00192287       1.33377394       0.99395584
Pd       2.87422148       2.98693375       0.79462728
Pd       1.49060066       1.43236216       2.47375382
Pd      -0.52050217       3.14069735       2.21424559
Pd      -2.12336732       1.43798149       3.66751362
Pd       0.83874446       4.68285186       0.38871898
Br      -3.40858815       2.90681818       5.61875358
C       -2.94632290       3.36099367       3.75325942
C       -1.82615017       4.26508047       3.55878410
C       -4.03191446       3.34842710       2.78831014
C       -3.91535103       4.11181080       1.58324425
C       -1.72991527       5.01991899       2.34671201
C       -2.72906495       4.90258851       1.29739684
H       -5.00192287       2.96600470       3.10348855
H       -4.81496065       4.30344963       0.99658244
H       -1.22293587       4.53800753       4.42375914
H       -2.84462864       5.75356110       0.61576296
H       -1.04549058       5.86868302       2.29705226
