# Supplementary material for: Computational analysis of R–X oxidative addition to Pd nanoparticles
Source: Chem Sci. 2024 May 24;15(26):9977–86. doi: 10.1039/d4sc00628c (PMC11220582; doi:10.1039/d4sc00628c)
Supplement: SC-015-D4SC00628C-s003 [file SC-015-D4SC00628C-s003.zip › SI/1p/Pd79-ed-ed/opt.xyz]

91
Properties=species:S:1:pos:R:3 pbc="F F F"
Pd       0.02509317      -0.91721208       0.02458695
Pd       1.46788543       0.72338186       1.63845132
Pd      -1.67665005       1.12392619      -0.51797514
Pd       1.70332366      -2.98310855       0.57189594
Pd      -1.43533437      -2.56123089      -1.59407584
Pd      -1.21704429       0.38956135       2.06743060
Pd      -2.65510259      -1.22891111       0.43093502
Pd       0.47495132      -1.65676594       2.60712053
Pd      -0.96451044      -3.27928136       0.97933291
Pd       1.23885445      -2.25690955      -2.00388530
Pd       1.00868003       1.46720688      -0.94103961
Pd       2.69155019      -0.59113823      -0.39209518
Pd      -0.47296315      -0.21883642      -2.55451426
Pd      -2.18157874      -1.95935209       2.99230073
Pd       2.18309593       0.10825340      -2.93781375
Pd       3.11649633      -1.34262171       2.17433388
Pd      -0.21948912       2.71527634       1.09426060
Pd       0.25474666      -4.59343863      -1.03971025
Pd      -3.12846062      -0.52761638      -2.12567064
Pd       1.88170712       0.00225511       4.31040605
Pd      -2.99339743       2.45040433       1.52427228
Pd       0.73541221      -5.38712978       1.59741825
Pd      -4.15355282      -2.94265924      -1.16360331
Pd       4.41975353      -2.72429788       0.11178564
Pd      -2.19809450       1.88799466      -3.15358157
Pd       2.56891695       3.13165684       0.75947622
Pd      -0.24074802      -3.91227555      -3.70077070
Pd       0.21233500       2.01484892       3.78027846
Pd      -4.41489052       0.85464353      -0.06237861
Pd       2.15356361      -3.78454731       3.18747847
Pd      -2.48913695      -4.95121551      -0.63185862
Pd       3.00843741      -4.33253274      -1.47706370
Pd      -0.73511295       3.48086047      -1.57748529
Pd       4.18310812       1.05838289       1.25264135
Pd      -1.93293168      -1.91756548      -4.23910007
Pd      -0.73126720      -0.29556775       4.71606697
Pd      -3.95683364       0.14034658       2.46532425
Pd      -0.46712555      -4.08744894       3.59267467
Pd      -3.69505075      -3.64277097       1.35767346
Pd       3.96057127      -2.02370658      -2.41364180
Pd       0.41217352       2.13882526      -3.58349705
Pd       3.74287222       1.86019276      -1.31799065
Pd       0.69202491      -1.61042293      -4.63624294
Pd       2.86440717       2.30534654       3.34099203
Pd      -3.40047325       3.16069248      -1.05958721
Pd       3.39612508      -5.03656307       1.11090583
Pd      -2.90138569      -4.21991436      -3.20991186
Pd      -2.46923286       1.70865115       4.09757883
Pd      -5.33882445      -1.54121156       0.83942796
Pd       0.93761512      -2.38466780       5.18416066
Pd      -1.94783728      -5.63730024       1.93600815
Pd       2.44394683      -3.60647347      -4.03420300
Pd       1.91151669       3.80235380      -2.10728924
Pd       5.34067308      -0.33892173      -0.77550975
Pd      -1.02841756       0.44286337      -5.14772242
Pd       4.53708912       0.27801886       3.80863670
Pd      -1.87103443       4.73044769       0.51822731
Pd       1.94711777      -6.61969003      -0.47889981
Pd      -4.56996733      -2.20016487      -3.72060555
Pd       4.78185681      -3.40239726       2.70266303
Pd      -4.81309411       1.52962639      -2.64236243
Pd       1.13933400       4.31970978       2.74404109
Pd      -1.20169588      -6.20811720      -2.64484692
Pd       3.55195687      -2.07848196       4.73743033
Pd      -1.51150186       3.99835202       3.13031044
Pd      -0.72874896      -6.92412681      -0.06528389
Pd      -5.77421666      -0.83471969      -1.68903023
Pd       5.77421666      -1.04980859       1.76522513
Pd      -3.62893084       0.16289833      -4.67618608
Pd       0.82639906       5.02974040       0.04999287
Pd       1.47511719      -5.89653925      -3.06241662
Pd      -3.39313973      -0.62559371       4.99834921
Pd      -4.84520029      -2.25259357       3.36700650
Pd      -1.69000400      -2.68245927       5.55157831
Pd      -3.14123307      -4.30559885       3.92093244
Pd       3.35866823      -1.26402139      -4.93272586
Pd       3.12968085       2.34003455      -4.03165482
Pd       4.83892756       0.35819429      -3.30146780
Pd       1.60676144       0.72821060      -5.55157831
C        2.99130695       5.67829983      -1.66211689
C        4.47441442       4.12502434       0.26628896
C        2.78043247       5.91693156      -0.24430758
C        3.56424940       5.13837197       0.70035626
C        3.85547313       4.61259876      -2.07046631
C        4.64651122       3.80168579      -1.14381516
Br       4.48482888       4.54857244      -3.93889760
H        3.63886770       5.50220866       1.72495915
H        2.47039978       6.92412681       0.05829400
H        5.23590664       3.76436273       0.95845393
H        5.63708626       3.47219542      -1.47180773
H        2.66909674       6.42707133      -2.39926321
