# Supplementary material for: Computational analysis of R–X oxidative addition to Pd nanoparticles
Source: Chem Sci. 2024 May 24;15(26):9977–86. doi: 10.1039/d4sc00628c (PMC11220582; doi:10.1039/d4sc00628c)
Supplement: SC-015-D4SC00628C-s003 [file SC-015-D4SC00628C-s003.zip › SI/1p/Pd79-fac-ed/opt.xyz]

91
Properties=species:S:1:pos:R:3 pbc="F F F"
Pd      -0.00758859      -1.20513548      -0.02612076
Pd       1.06485115      -0.54585946       2.39009249
Pd      -1.37369257       1.18576251      -0.10114998
Pd       1.33516184      -3.58396152       0.05989237
Pd      -1.06367090      -1.89906891      -2.43393966
Pd      -1.63801212      -0.51148933       2.02640101
Pd      -2.70679690      -1.20986617      -0.37535823
Pd      -0.29831384      -2.87777287       2.10776047
Pd      -1.35817040      -3.56148105      -0.29513114
Pd       1.63038377      -1.92584796      -2.07262679
Pd       1.34302758       1.12966086       0.25352990
Pd       2.69537678      -1.25779408       0.34167110
Pd       0.26915735       0.47734923      -2.14623925
Pd      -2.97065383      -2.86164944       1.75017309
Pd       2.95180277       0.39681381      -1.77544760
Pd       2.38217104      -2.90711203       2.45257987
Pd      -0.26499274       1.80709774       2.28165217
Pd       0.27815155      -4.24862756      -2.33194052
Pd      -2.38050024       0.44203692      -2.47488114
Pd       0.72937487      -2.19113116       4.59782001
Pd      -3.07938103       1.85097098       1.92805259
Pd      -0.01648227      -5.99696092      -0.16630106
Pd      -3.81256773      -1.98716085      -2.79157113
Pd       4.09844731      -3.66198183       0.37308883
Pd      -1.06829956       2.98647854      -2.22905218
Pd       2.50350145       1.79398641       2.70079084
Pd       0.58394710      -2.58322364      -4.56148536
Pd      -0.58851046       0.13396488       4.50757323
Pd      -4.12996802       1.13780380      -0.40883965
Pd       1.01817388      -5.33136061       2.20078128
Pd      -2.48569383      -4.28380833      -2.72388586
Pd       3.05452148      -4.31843201      -1.99179106
Pd       0.06540298       3.56820593       0.15275853
Pd       3.82158221      -0.52804991       2.78187177
Pd      -0.73082580      -0.26517444      -4.64188446
Pd      -1.91367723      -2.16158147       4.24783039
Pd      -4.40614889      -0.46336261       1.69056748
Pd      -1.61695861      -5.31110088       1.84904350
Pd      -4.09820118      -3.61866886      -0.69922269
Pd       4.37901953      -2.02422704      -1.71992614
Pd       1.65358132       2.85135023      -1.89322645
Pd       4.10656946       1.08613662       0.68549174
Pd       1.90162542      -0.28386424      -4.28029662
Pd       2.12198892       0.13059408       4.80734882
Pd      -2.90577563       3.53990489      -0.20214544
Pd       2.67852306      -5.95641804       0.14582154
Pd      -2.12424728      -2.60009152      -4.83745338
Pd      -3.26759004       0.18419157       4.08663555
Pd      -5.40944347      -1.27003580      -0.70913080
Pd      -0.59292427      -4.54423971       4.24543680
Pd      -2.69950900      -5.93026519      -0.56201824
Pd       3.26349921      -2.63033909      -4.12753258
Pd       2.78759682       3.40742240       0.56125589
Pd       5.39284891      -1.29395181       0.70071243
Pd       0.58501634       2.08567636      -4.27661718
Pd       3.41865246      -2.20657508       4.84549762
Pd      -1.65892602       4.16010458       2.12042602
Pd       1.62974106      -6.59362308      -2.22912508
Pd      -3.42496258      -0.26844456      -4.84549762
Pd       3.70292705      -5.26374617       2.51408460
Pd      -3.79630485       2.70559919      -2.59671612
Pd       0.78368988       2.44112781       4.70019690
Pd      -0.78076653      -4.90723683      -4.72459198
Pd       2.05628016      -4.55186100       4.57169105
Pd      -1.91934249       2.50367667       4.27426592
Pd      -1.06959880      -6.57683497      -2.58612437
Pd      -5.09815223       0.37126918      -2.79993434
Pd       5.06312830      -2.92567743       2.78921073
Pd      -2.06634028       2.08648527      -4.58081276
Pd       1.13350702       4.12917757       2.62392031
Pd       1.92106818      -4.92773612      -4.36716433
Pd      -4.57414470      -2.12926479       3.79682771
Pd      -5.64207710      -2.86350161       1.40747574
Pd      -3.22839765      -4.50214684       3.87639070
Pd      -4.28494314      -5.21843393       1.46751060
Pd       4.56655602      -0.32153784      -3.81378309
Pd       4.32666123       2.70017347      -1.49946518
Pd       5.64207710       0.33222535      -1.40328861
Pd       3.23345037       2.04648013      -3.91165592
C       -0.01113237       5.36524079      -1.17004378
C       -2.67650285       5.70560295      -0.11146128
C       -1.15383030       5.12608382      -2.04039904
C       -2.48545689       5.32751179      -1.47782864
C       -0.23250068       5.66786341       0.20965991
C       -1.55191670       5.86129548       0.80035554
Br       1.25083281       6.39552256       1.27981557
H       -3.30581173       5.47171454      -2.18206673
H       -1.01429099       5.32998305      -3.10693995
H       -3.63545371       6.12385572       0.19733084
H       -1.64380220       6.59362308       1.61039296
H        0.96868079       5.53803672      -1.62887246
