# Supplementary material for: Computational analysis of R–X oxidative addition to Pd nanoparticles
Source: Chem Sci. 2024 May 24;15(26):9977–86. doi: 10.1039/d4sc00628c (PMC11220582; doi:10.1039/d4sc00628c)
Supplement: SC-015-D4SC00628C-s003 [file SC-015-D4SC00628C-s003.zip › SI/1p/Pd79-fac/opt.xyz]

91
Properties=species:S:1:pos:R:3 pbc="F F F"
Pd       0.00563133      -1.28349037      -0.00560484
Pd       1.06145825      -0.57262458       2.39873211
Pd      -1.34119189       1.11052864      -0.10766015
Pd       1.35594878      -3.64845358       0.10813241
Pd      -1.04748257      -2.00642521      -2.41391579
Pd      -1.64039142      -0.57596055       2.03825252
Pd      -2.68749823      -1.27243480      -0.36145379
Pd      -0.28413329      -2.92308815       2.14846552
Pd      -1.33817963      -3.63374242      -0.25437007
Pd       1.64895901      -2.02024769      -2.05063647
Pd       1.33429970       1.08343391       0.24682500
Pd       2.69778668      -1.29987473       0.36133359
Pd       0.29813508       0.34783819      -2.15103026
Pd      -2.96011836      -2.91169358       1.77007040
Pd       2.96521449       0.31775695      -1.77628032
Pd       2.39340716      -2.92109051       2.49164872
Pd      -0.31317696       1.75528453       2.28645825
Pd       0.30208784      -4.34509808      -2.28205729
Pd      -2.36251543       0.34494206      -2.48427843
Pd       0.74015714      -2.19852053       4.63103317
Pd      -3.06553851       1.78575910       1.98367062
Pd       0.00932918      -6.06777123      -0.09382445
Pd      -3.78823259      -2.06265853      -2.78712329
Pd       4.11820591      -3.69420369       0.41983731
Pd      -1.02087555       2.79108368      -2.28342565
Pd       2.45511897       1.81965901       2.67109541
Pd       0.60725255      -2.70308255      -4.53459907
Pd      -0.59303692       0.09158915       4.52217694
Pd      -4.06044613       1.13644680      -0.38420172
Pd       1.04718495      -5.37177458       2.26253450
Pd      -2.46692062      -4.37615372      -2.68540223
Pd       3.08345752      -4.39520713      -1.93748684
Pd       0.01001965       3.52169309       0.08239222
Pd       3.81247291      -0.51018916       2.78630723
Pd      -0.71835210      -0.39461293      -4.63930104
Pd      -1.90478757      -2.22146523       4.28215772
Pd      -4.40752560      -0.51377055       1.68926782
Pd      -1.59261376      -5.36046458       1.90484262
Pd      -4.08071132      -3.67462839      -0.68542409
Pd       4.39603341      -2.08912988      -1.68973488
Pd       1.65260905       2.76550550      -1.92548063
Pd       4.07464322       1.08490578       0.67868738
Pd       1.92457177      -0.40405763      -4.28686177
Pd       2.10278631       0.16439138       4.79536259
Pd      -2.71176798       3.51955002      -0.11750730
Pd       2.71007386      -6.00390683       0.21535273
Pd      -2.09993895      -2.72571340      -4.82038834
Pd      -3.28948823       0.08438633       4.09664751
Pd      -5.36698229      -1.28396230      -0.71973978
Pd      -0.56037928      -4.57163866       4.29564897
Pd      -2.67490418      -5.98902791      -0.50410479
Pd       3.28797566      -2.74235546      -4.09650429
Pd       2.73590880       3.39678582       0.51611618
Pd       5.38397934      -1.30103048       0.72268233
Pd       0.59864081       1.94770400      -4.31719844
Pd       3.42156801      -2.16440986       4.87311778
Pd      -1.73106536       4.08790096       2.37681447
Pd       1.65647373      -6.67863324      -2.14793326
Pd      -3.40894797      -0.40108722      -4.87311778
Pd       3.73224559      -5.27326564       2.57124736
Pd      -3.69697796       2.69757523      -2.53253445
Pd       0.74703167       2.46656955       4.64761388
Pd      -0.75589135      -5.02901429      -4.67190286
Pd       2.09157830      -4.54361727       4.61896610
Pd      -1.97361067       2.37499486       4.39631798
Pd      -1.04553859      -6.66970892      -2.51324481
Pd      -5.02390403       0.34834139      -2.79978396
Pd       5.06597542      -2.91107899       2.82801569
Pd      -2.07002130       1.95964366      -4.62016691
Pd       0.98967788       4.16248550       2.49859363
Pd       1.94776590      -5.04171963      -4.30555459
Pd      -4.57939485      -2.21282579       3.79651729
Pd      -5.63780302      -2.90486923       1.38354932
Pd      -3.20336622      -4.56173073       3.91168430
Pd      -4.27011573      -5.25316100       1.50156809
Pd       4.58351875      -0.42756150      -3.80365697
Pd       4.31413740       2.65620920      -1.52901332
Pd       5.63780302       0.29497180      -1.39550458
Pd       3.23937550       1.93848238      -3.92865893
C       -1.99723661       5.55314490      -0.09822901
C        0.36604155       6.03936762       1.60942368
C       -2.12843538       5.94125801       1.30235258
C       -0.98306102       6.16693836       2.13319757
C       -0.63046840       5.44395787      -0.59837561
C        0.52229711       5.72065049       0.20207200
Br      -0.44905123       5.50974330      -2.54353630
H       -1.11411107       6.67863324       3.08696900
H       -3.10305017       6.31260102       1.62312419
H        1.16421180       6.62406489       2.08186547
H        1.47988503       5.90095339      -0.28378836
H       -2.76285110       5.89585848      -0.81807180
