# Supplementary material for: Computational analysis of R–X oxidative addition to Pd nanoparticles
Source: Chem Sci. 2024 May 24;15(26):9977–86. doi: 10.1039/d4sc00628c (PMC11220582; doi:10.1039/d4sc00628c)
Supplement: SC-015-D4SC00628C-s003 [file SC-015-D4SC00628C-s003.zip › SI/2/NEt3/opt.xyz]

57
Properties=species:S:1:pos:R:3 pbc="F F F"
N        1.83871921       0.94432692       0.45506775
N       -1.19012760      -0.99106074       2.07474119
Pd      -0.01927704      -0.13563876      -0.31742044
C        2.75411059       1.14373309      -0.71373207
C        2.32825142      -0.09583183       1.41138610
C       -0.66144212      -2.36994389       2.15275190
C       -2.61656623      -0.87452950       1.68034927
C        1.40441645       2.22537635       1.09265091
C       -0.81140432      -0.09990960       3.18484585
C       -0.82766345      -3.15201431       3.46801261
C       -3.65326226      -1.75921143       2.39377721
C        3.95190891       2.09329611      -0.57120324
C        3.80837561      -0.10472630       1.82216903
C        2.30277105       2.84460124       2.17259840
C       -1.69975602      -0.04543552       4.44188432
C       -0.10836826       1.00888882      -1.90605200
C        0.44198299       0.67802874      -3.15355431
C       -0.72793792       2.25621654      -1.72502345
C        0.42353369       1.61845699      -4.19382112
C       -0.74636081       3.18987529      -2.77308424
C       -0.16289283       2.87725878      -4.00690478
H       -1.11234057      -2.91892157       1.31462788
H        0.41793154      -2.32132576       1.93372543
H       -2.88346970       0.18794419       1.79272281
H       -2.67312821      -1.09865512       0.60792221
H        2.13337453       1.51795419      -1.53276271
H        3.08587579       0.13933874      -1.01301923
H        2.10607639      -1.06925372       0.94526748
H        1.69763663      -0.01808709       2.30252665
H        1.24421751       2.93163012       0.26729346
H        0.41741368       2.03957842       1.53601270
H       -0.76150179       0.92367901       2.77721638
H        0.21036710      -0.37042354       3.48864295
H        0.88224984      -0.30616877      -3.31148111
H        0.86306696       1.35737879      -5.15938560
H       -1.22668974       4.15937041      -2.62030878
H       -0.17904486       3.60344299      -4.82148210
H       -1.19906737       2.50807885      -0.77267362
H        3.31354052       3.07258739       1.81675414
H        2.38399598       2.19191510       3.05284037
H        1.84237586       3.78655690       2.50749388
H        4.46596844      -0.30366983       0.96617617
H        3.95454435      -0.92353186       2.54318810
H        4.12935799       0.82738069       2.30100568
H        4.50454367       2.07121923      -1.52299241
H        4.65070886       1.82490732       0.22871093
H        3.62451372       3.13036056      -0.41698648
H       -2.70757058       0.31890094       4.20259880
H       -1.25576843       0.66266725       5.15938560
H       -1.79359468      -1.01953118       4.93641896
H       -1.87623848      -3.26304294       3.76813764
H       -0.28311415      -2.67079316       4.29347217
H       -0.40165250      -4.15937041       3.33967363
H       -4.65070886      -1.51626262       1.99522563
H       -3.68047563      -1.62460312       3.48235471
H       -3.47418373      -2.82236124       2.18051196
Br      -1.41665315      -1.73904862      -1.50966405
