# Supplementary material for: Computational analysis of R–X oxidative addition to Pd nanoparticles
Source: Chem Sci. 2024 May 24;15(26):9977–86. doi: 10.1039/d4sc00628c (PMC11220582; doi:10.1039/d4sc00628c)
Supplement: SC-015-D4SC00628C-s003 [file SC-015-D4SC00628C-s003.zip › SI/2/PMe3/opt.xyz]

39
Properties=species:S:1:pos:R:3 pbc="F F F"
P        1.47519646       0.04168767       0.94255222
P       -1.52260605      -1.55510214       2.39183868
Pd      -0.70216989      -0.35169258       0.52636605
C        2.64259551      -0.64671582      -0.29290904
C        2.23642306      -0.55954605       2.50521596
C       -0.51444233      -2.04080491       3.85880306
C       -2.23854200      -3.17686657       1.91765181
C        1.95179264       1.81192286       0.98891934
C       -2.92838634      -0.70479576       3.20929748
C       -0.29203542       0.66932101      -1.21070195
C        0.09587422      -0.01876333      -2.37226757
C       -0.48614670       2.05836924      -1.28914791
C        0.30505910       0.66625503      -3.57828222
C       -0.27780017       2.74711802      -2.49315748
C        0.12701046       2.05413644      -3.64106317
H        0.32031119      -2.68330443       3.55101440
H       -1.13858818      -2.59179236       4.57817190
H       -0.10882691      -1.14944026       4.35396486
H       -2.97283408      -3.00389584       1.12100198
H       -2.71740904      -3.66083564       2.78204218
H       -1.44262351      -3.82724551       1.52913855
H        2.41904070      -0.21617269      -1.27569730
H        2.51682384      -1.73626408      -0.35084798
H        3.67868016      -0.41249219      -0.00715918
H        2.15393874      -1.65129235       2.56687704
H        1.72327010      -0.11694762       3.36737356
H        3.29922085      -0.27683784       2.53534847
H        1.72038911       2.27054716       0.02076217
H        3.02614920       1.90959818       1.20354550
H        1.37482602       2.32796076       1.76810328
H       -3.67868016      -0.47579623       2.44221647
H       -2.57726977       0.23761583       3.65192350
H       -3.36521087      -1.33826131       3.99582549
H        0.22437862      -1.10314185      -2.34682653
H        0.60196999       0.11098712      -4.47151337
H       -0.43887551       3.82724551      -2.53350634
H        0.29194220       2.58907315      -4.57817190
H       -0.81732634       2.61363034      -0.40875366
Br      -3.04253002      -0.53742137      -0.38527867
