# Supplementary material for: Computational analysis of R–X oxidative addition to Pd nanoparticles
Source: Chem Sci. 2024 May 24;15(26):9977–86. doi: 10.1039/d4sc00628c (PMC11220582; doi:10.1039/d4sc00628c)
Supplement: SC-015-D4SC00628C-s003 [file SC-015-D4SC00628C-s003.zip › SI/2/PPh3/opt.xyz]

81
Properties=species:S:1:pos:R:3 pbc="F F F"
P        1.24618706       0.97114173      -0.78661793
P       -1.50569480      -1.00988554       0.26396334
Pd       0.71218038      -0.85840252       0.63171976
C        2.65052940       0.56524055      -1.88830120
C        1.74340986       2.48484418       0.12072162
C       -2.39665557      -2.51019729       0.82706696
C       -1.92596230      -0.95143318      -1.51537719
C        0.02026608       1.70464513      -1.94825881
C       -2.46756598       0.31333819       1.07722302
C        1.92229539       2.45024744       1.51322707
C        1.91114728       3.70405629      -0.56530656
C        2.25530975       3.61893277       2.20961220
C        2.42826381       4.82543532       1.52110273
C        2.26154447       4.86458955       0.12973400
C       -2.69914319      -2.63281251       2.19664296
C       -2.70461972      -3.56954567      -0.04074324
C       -3.29964227      -4.73639710       0.45515626
C       -3.28886866      -3.79842798       2.68672940
C       -3.58933790      -4.85599650       1.81800541
C       -1.14674560      -1.74602993      -2.37752032
C       -1.78790525       1.37041688       1.70299862
C       -3.87457118       0.27574693       1.12040242
C       -2.50116889       2.39755396       2.33180992
C       -3.90090171       2.36959617       2.34635288
C       -4.58608639       1.30384571       1.74519224
C        3.77379340       1.39124751      -2.04319470
C        2.58457524      -0.64521637      -2.60261395
C        4.80204283       1.02380040      -2.91935259
C        3.60478785      -1.00262335      -3.48811499
C        4.71641263      -0.16563366      -3.65184257
C       -0.98181869       2.54341144      -1.42298697
C        0.03737037       1.45213181      -3.32905222
C       -0.91877073       2.03760819      -4.16688211
C       -1.90254357       2.88045880      -3.63966860
C       -1.93325242       3.12773171      -2.26129912
C       -2.98803268      -0.20419270      -2.04431348
C       -3.28032582      -0.26970767      -3.41039577
C       -2.52243810      -1.08434500      -4.25836715
C       -1.44929980      -1.81971435      -3.73998000
C        0.48858387      -2.38562524       1.97263430
C        0.50350424      -3.72242508       1.54904520
C        0.32797757      -2.10650094       3.33782246
C        0.35341682      -4.76497094       2.47310084
C        0.17852833      -4.48149976       3.83340157
C        0.17016907      -3.14921692       4.26336031
H       -2.48385667      -3.48892076      -1.10412018
H        2.38690942       3.58214164       3.29246671
H        2.39903562       5.80095142      -0.41440427
H        1.75769172       3.74293989      -1.64409281
H       -2.45544849      -1.82186342       2.88067794
H       -3.50297715      -3.88523442       3.75296080
H       -4.04639281      -5.76879771       2.20409794
H       -3.53563111      -5.55313863      -0.22952740
H        1.82522286       1.50059269       2.04013892
H       -1.96150474       3.21520529       2.81267197
H       -0.69694676       1.37555563       1.69625048
H       -4.45977267       3.16876113       2.83666220
H       -5.67672268       1.26911413       1.77137295
H       -4.40695240      -0.56809850       0.68027368
H        5.67672268       1.66878506      -3.02325628
H        5.51870324      -0.44720369      -4.33619554
H        3.54012319      -1.94246298      -4.03944495
H        2.69275833       5.73452401       2.06452803
H       -2.69817504       3.77956430      -1.83518955
H       -2.64399746       3.33750454      -4.29720301
H       -1.00570088       2.75613858      -0.35591725
H       -0.89066810       1.83093285      -5.23814135
H        0.80602396       0.80881560      -3.75480374
H        3.85942372       2.31020632      -1.46551942
H        1.73644957      -1.31258151      -2.44861771
H       -0.30369125      -2.30544621      -1.96698481
H       -3.57471407       0.44475324      -1.39681761
H       -4.09739333       0.33089149      -3.81321951
H       -2.75479898      -1.12946335      -5.32356842
H       -0.84101840      -2.44189360      -4.39864185
H        0.62687296      -3.96225326       0.49097248
H        0.36763587      -5.80095142       2.12612263
H        0.05291635      -5.29348828       4.55235096
H        0.04173090      -2.91672091       5.32356842
H        0.32703865      -1.07321731       3.69141049
Br       3.14525144      -0.90148182       1.19305296
