# Supplementary material for: Computational analysis of R–X oxidative addition to Pd nanoparticles
Source: Chem Sci. 2024 May 24;15(26):9977–86. doi: 10.1039/d4sc00628c (PMC11220582; doi:10.1039/d4sc00628c)
Supplement: SC-015-D4SC00628C-s003 [file SC-015-D4SC00628C-s003.zip › SI/2/Pd140/opt.xyz]

152
Properties=species:S:1:pos:R:3 pbc="F F F"
Pd      -2.13771114       1.39006958       7.07841972
Pd      -3.92388116      -0.62595651       6.73801834
Pd      -3.66755904       2.99690535       5.52021889
Pd      -5.45013881       0.98185571       5.17656273
Pd       0.45977614       1.02237043       6.53497028
Pd       3.00319126       0.65351421       5.93858633
Pd       1.27581805      -1.42946105       5.71092879
Pd       1.55551206       2.36971576       4.42854800
Pd      -3.12943444      -3.03130690       5.85535162
Pd      -0.48573133      -3.41893742       5.37770130
Pd      -2.31949011      -5.37143258       4.94385876
Pd      -1.30556760      -1.04569023       6.28795825
Pd      -2.83771754       0.60565752       4.59408433
Pd      -0.23962682       0.24594647       4.05182983
Pd      -2.04216011      -1.78376518       3.71328730
Pd      -1.03277432       2.72970769       5.01710287
Pd      -2.61345571       4.26039350       3.40397702
Pd       0.03192314       3.95945469       2.89559516
Pd      -1.78168572       1.86403410       2.48407788
Pd      -1.58381099       5.45148508       1.30523357
Pd      -3.93982704      -3.83800227       3.39748024
Pd      -4.73413911      -1.45764761       4.30606797
Pd      -6.19993280       0.21423498       2.70983662
Pd      -3.58162021      -0.16059920       2.14051513
Pd      -5.44608080      -2.24245569       1.85242009
Pd      -4.48013786       2.30155809       3.04207952
Pd      -3.42393019       3.52236771       0.91212124
Pd      -5.17995872       1.53802531       0.57290459
Pd      -6.87666392      -0.55367771       0.27634686
Pd       5.57128636       0.25107483       5.29862532
Pd       6.41575629      -2.15868526       4.36967665
Pd       6.70600203       1.43553332       3.16454775
Pd       2.09828536      -3.80859942       4.79067971
Pd       4.68452975      -4.20025911       4.07476667
Pd       2.94835186      -6.16220536       3.74361974
Pd       3.85018094      -1.81254866       5.10172565
Pd       2.35153356      -0.14349116       3.45311237
Pd       4.90476094      -0.55100673       2.81398818
Pd       3.18003915      -2.57176689       2.52065571
Pd       4.12607435       1.96127458       3.79104411
Pd       2.63418495       3.60935545       2.24432079
Pd       5.31626027       3.13095149       1.57668960
Pd       3.45232646       1.10756272       1.27786557
Pd       3.82512996       4.83394981      -0.07280576
Pd      -1.47582937      -7.72673622       3.96321358
Pd       1.14391872      -8.11493630       3.36763068
Pd       0.33142831      -5.78303349       4.44009251
Pd      -1.22523163      -4.17792746       2.78293948
Pd       1.40638899      -4.57351433       2.18361185
Pd      -0.38551539      -6.52522737       1.81562739
Pd       0.57511264      -2.17557780       3.13774168
Pd      -0.95848020      -0.54290517       1.56287842
Pd       1.66506716      -0.93360235       0.96357731
Pd      -0.13211947      -2.96349491       0.62352891
Pd       0.85554900       1.51623271       1.90570060
Pd      -0.71606368       3.07760041       0.33912652
Pd       1.92101985       2.71403113      -0.26873692
Pd       0.12653683       0.67732314      -0.60515198
Pd       1.06783782       5.14415198       0.70771578
Pd      -0.58068070       6.68094306      -0.83190931
Pd       1.95296912       6.38933455      -1.49115059
Pd       0.35809931       4.25986547      -1.82881693
Pd      -2.17384621      -8.52082695       1.46572693
Pd      -3.10781197      -6.19929696       2.45976560
Pd      -4.62569351      -4.61910585       0.92608404
Pd      -1.92418148      -4.97566411       0.27039617
Pd      -3.72323012      -6.96845631      -0.09013457
Pd      -2.76776903      -2.57896881       1.22502542
Pd      -4.28081769      -0.95354327      -0.34128702
Pd      -1.66927371      -1.34959612      -0.94516326
Pd      -3.44650046      -3.37404959      -1.28254089
Pd      -2.50859845       1.07683197      -0.01197789
Pd      -4.09021926       2.75013912      -1.56599280
Pd      -1.40378386       2.27110185      -2.18441498
Pd      -3.18479884       0.27553805      -2.51276529
Pd      -2.32966425       4.70587389      -1.22676437
Pd      -1.07595814       5.87504891      -3.38949596
Pd      -2.89027999       3.89609455      -3.74832139
Pd      -5.21307956      -5.40244715      -1.60776704
Pd      -6.11912029      -3.02440455      -0.61736885
Pd      -7.49845097      -1.34768239      -2.21470382
Pd      -4.91091866      -1.74335830      -2.81521557
Pd      -6.67670290      -3.76048805      -3.14870412
Pd      -5.84129951       0.75707499      -1.89150822
Pd      -4.65508447       1.93165243      -4.07497660
Pd      -6.39854483      -0.10756181      -4.36856766
Pd       7.49845097      -0.94048660       2.19717446
Pd       4.09963430      -5.03800280       1.55980986
Pd       5.83946730      -3.03852261       1.88812581
Pd       4.27519668      -1.33164900       0.34579752
Pd       6.87394032      -1.74433230      -0.28200722
Pd       5.17413697      -3.82855535      -0.57600137
Pd       6.09390500       0.74771649       0.62836381
Pd       4.63088812       2.32831678      -0.93017766
Pd       5.45024700      -0.05111675      -1.84818097
Pd       0.44306679      -8.90641264       0.86884939
Pd       2.32789309      -7.00854509       1.21911464
Pd       0.70624461      -5.36245582      -0.32907105
Pd       3.41145629      -5.81471339      -0.90974491
Pd       1.54539904      -7.74866266      -1.28870236
Pd       2.50693139      -3.36336157       0.02009110
Pd       0.96643045      -1.73470904      -1.54314944
Pd       3.58614940      -2.11926249      -2.13552336
Pd       1.79215297      -4.14669196      -2.47648812
Pd       2.76264755       0.30065320      -1.20790217
Pd       1.22369182       1.88204238      -2.78196385
Pd       3.94143305       1.52307328      -3.41099187
Pd       2.04782414      -0.50838841      -3.70395397
Pd       3.03310287       3.84968233      -2.45263204
Pd       1.58431118       5.52444094      -4.04985955
Pd       2.32645189       3.07762513      -4.98054264
Pd      -1.11323605      -7.42398296      -0.75479449
Pd      -2.62483079      -5.84687234      -2.29906812
Pd      -0.03882735      -6.23006568      -2.88874675
Pd      -0.83141666      -3.76621709      -1.89577433
Pd      -2.34796197      -2.14928046      -3.45693606
Pd       0.25902308      -2.53065352      -4.04480136
Pd      -1.54550350      -4.64231953      -4.43370408
Pd      -0.58004781      -0.12614228      -3.12301875
Pd      -2.08481391       1.52232026      -4.78276079
Pd       0.49811361       1.13413255      -5.35990804
Pd      -1.26414310      -0.85537823      -5.70149671
Pd      -0.27630258       3.52274988      -4.42736808
Pd      -4.12178975      -4.24986469      -3.83256651
Pd      -5.57618817      -2.51825734      -5.30214244
Pd      -3.00639117      -2.93447741      -5.95494464
Pd      -3.83624997      -0.47252537      -5.09869059
Pd       6.20308981      -2.50718857      -2.71220111
Pd       2.60452149      -6.55768863      -3.39473983
Pd       4.47442466      -4.59899520      -3.03696488
Pd       2.85476097      -2.89846156      -4.59271246
Pd       5.46664891      -3.28416593      -5.17529951
Pd       3.67114797      -5.29387416      -5.51211928
Pd       4.74677820      -0.84687256      -4.30593474
Pd       3.14496276       0.72395400      -5.85800859
Pd       3.93726178      -1.68339683      -6.74234420
Pd       1.03950784      -5.01547582      -5.01162655
Pd      -0.45654825      -3.31171235      -6.53290929
Pd       2.14743941      -3.68664783      -7.07841972
Pd       1.31300757      -1.25091484      -6.27539198
C        4.21693247       5.96524025      -1.67659345
C        4.44354225       5.32008484      -2.96833110
C        3.85942585       5.92690486      -4.15476340
C        3.14977515       7.15902130      -4.03719792
C        3.16194260       7.88157409      -2.78350417
C        3.83344119       7.35904433      -1.63135910
H        5.32455935       4.68239908      -3.08658569
H        4.17881496       5.56521250      -5.13281083
H        2.86036373       7.70437432      -4.93789795
H        2.78976260       8.90641264      -2.76943697
H        4.02470244       7.97803313      -0.75416851
Br       4.48811230       5.41687915       2.37704531
