# Supplementary material for: Computational analysis of R–X oxidative addition to Pd nanoparticles
Source: Chem Sci. 2024 May 24;15(26):9977–86. doi: 10.1039/d4sc00628c (PMC11220582; doi:10.1039/d4sc00628c)
Supplement: SC-015-D4SC00628C-s003 [file SC-015-D4SC00628C-s003.zip › SI/2/Pd55-ed/opt.xyz]

67
Properties=species:S:1:pos:R:3 pbc="F F F"
Pd      -6.20507458      -2.01440041       1.49684328
Pd      -6.24071504      -2.16021559      -1.29532961
Pd      -6.93807082       0.22145899       0.01743463
Pd      -5.62167748      -4.29557269       0.16854042
Pd      -3.34536102      -4.29317810       1.60173083
Pd      -3.28808645      -4.43212385      -1.19296463
Pd      -3.89065613      -2.11967815       0.09057431
Pd      -0.87401417      -4.42402633       0.22422302
Pd      -6.90847634       0.29239550       2.71357908
Pd      -4.56685917       0.22086255       4.06111414
Pd      -4.54044123       0.15363416       1.33693240
Pd      -5.28608432       2.46250839       2.56388888
Pd      -3.96690658      -2.07788677       2.90463528
Pd      -1.66182740      -2.07101721       4.17954687
Pd      -1.60038773      -2.13275902       1.42271417
Pd      -2.21757199       0.11838307       2.64454951
Pd      -1.05457093      -4.38432634       2.94252664
Pd       0.68495197      -2.33524645       2.72994197
Pd      -2.82763141       2.41804665       3.90908415
Pd      -2.23925707       0.24934800       5.40932796
Pd       0.06965800       0.10799712       4.03296500
Pd      -7.04879308      -0.01540202      -2.66392428
Pd      -4.60081290       0.01065967      -1.32967017
Pd      -4.73133601      -0.19638168      -4.02486221
Pd      -5.47044016       2.16760101      -2.71350260
Pd      -4.00232973      -2.37294471      -2.69956751
Pd      -1.59226369      -2.26997011      -1.26561682
Pd      -1.68459151      -2.48011816      -3.98418843
Pd      -2.31881170      -0.15131004      -2.69606748
Pd      -0.90613694      -4.59088460      -2.48652753
Pd       0.75708570      -2.45800625      -2.59995903
Pd      -5.42356827       2.39441717      -0.07682049
Pd      -2.91608865       2.26974808       1.21188950
Pd      -3.00347182       2.12722925      -1.43980081
Pd      -3.76024202       4.44568290      -0.17958364
Pd      -2.23762996       0.00251818      -0.02939614
Pd       0.13483150       0.00513611       1.30340162
Pd       0.04819147      -0.13293426      -1.38549616
Pd      -0.59724333       2.13333945      -0.12129697
Pd       0.85063361      -2.37931028       0.07103293
Pd       2.44726140      -0.25093870      -0.13465254
Pd      -3.63061318       4.59088460       2.50829512
Pd      -1.30702865       4.43197021       1.15755158
Pd      -0.46772844       2.34145378       2.63066522
Pd       1.93307815       2.15508842       1.15236921
Pd       2.43948700      -0.40894088       2.79342589
Pd      -3.04150526       2.03409677      -4.14524094
Pd      -2.40783001      -0.29242964      -5.40932796
Pd      -0.03530070      -0.23904853      -4.12697349
Pd      -3.85670110       4.29151273      -2.86939947
Pd      -1.40476030       4.25397928      -1.66123338
Pd      -0.66068508       2.06970881      -2.95625310
Pd       1.63056455       2.06470822      -1.64227034
Pd       2.31972808      -0.25577581      -2.86718586
Pd       0.85360700       4.36126884      -0.38906594
Br       2.83167188       4.50266353       1.10590792
C        3.70695631       1.45876432       1.71792196
C        4.11142428       1.48243086       3.08404328
C        4.57400846       0.89578489       0.73989077
C        5.76457176       0.26411173       1.14143852
C        5.31821133       0.84930286       3.45702528
C        6.12538885       0.22662356       2.49604591
H        4.36533825       1.04156642      -0.33265183
H        6.41415602      -0.18176785       0.38628705
H        3.51913323       2.02663795       3.82076258
H        7.04879308      -0.26769145       2.80047025
H        5.61742985       0.85727668       4.49175854
