# Supplementary material for: Computational analysis of R–X oxidative addition to Pd nanoparticles
Source: Chem Sci. 2024 May 24;15(26):9977–86. doi: 10.1039/d4sc00628c (PMC11220582; doi:10.1039/d4sc00628c)
Supplement: SC-015-D4SC00628C-s003 [file SC-015-D4SC00628C-s003.zip › SI/2/Pd55-ver/opt.xyz]

67
Properties=species:S:1:pos:R:3 pbc="F F F"
Pd       1.09529600      -4.46578432      -3.53626908
Pd       2.05889011      -5.14813587      -0.98248250
Pd       3.49913202      -3.36641313      -2.64446432
Pd      -0.21829475      -6.20918673      -1.92800851
Pd      -2.36532829      -4.63544232      -2.28440948
Pd      -1.42537600      -5.27247776       0.30082738
Pd      -0.09237935      -3.52778254      -1.27887432
Pd      -3.68620438      -3.68639315      -0.01715776
Pd       2.51252071      -2.77450431      -5.08904190
Pd       0.30081991      -1.23099122      -5.31453392
Pd       1.27129368      -1.83171978      -2.83079125
Pd       2.71656947      -0.15968372      -4.40996258
Pd      -1.06581226      -2.95993281      -3.85751419
Pd      -3.17887077      -1.36715899      -4.01616895
Pd      -2.23571706      -1.99153235      -1.52208155
Pd      -0.88420136      -0.27839069      -3.04154537
Pd      -4.56414543      -3.10947541      -2.50829379
Pd      -4.46883945      -0.53009247      -1.70073724
Pd       0.44647145       1.48820500      -4.61400389
Pd      -1.84725327       0.42118348      -5.51670222
Pd      -3.05240263       1.33406781      -3.26783496
Pd       4.42907638      -4.11720394      -0.22066787
Pd       2.22489876      -2.48979869      -0.41488040
Pd       3.16999046      -3.24995453       2.01166889
Pd       4.63293180      -1.48547537       0.33779080
Pd       0.85088675      -4.28030150       1.23228283
Pd      -1.33450118      -2.58196375       0.92614814
Pd      -0.39367233      -3.25300034       3.35541681
Pd       0.99747625      -1.57104875       1.79542767
Pd      -2.75045586      -4.27005350       2.44145517
Pd      -2.67843103      -1.61165904       3.16303923
Pd       3.74023727      -0.77971527      -2.04671569
Pd       1.41903925       0.76541741      -2.18278571
Pd       2.38131966       0.09670984       0.21861266
Pd       3.78759278       1.80010043      -1.37342424
Pd       0.06609463      -0.93485153      -0.62016203
Pd      -2.10778734       0.61065404      -0.81846684
Pd      -1.16798579       0.01106137       1.64675961
Pd       0.18208711       1.67331990       0.00984769
Pd      -3.63793914      -1.12537695       0.74996032
Pd      -3.40731348       1.43831341       1.41217109
Pd       2.81866309       2.47134586      -3.78844386
Pd       1.51371775       3.43114762      -1.59010224
Pd      -0.79273978       2.45936263      -2.44826430
Pd      -2.11847556       3.30317254      -0.23226001
Pd      -4.41645551       2.05420949      -1.05771582
Pd       3.41477360      -0.56186538       2.65354909
Pd       1.97396513      -2.21983062       4.21036622
Pd      -0.20458936      -0.53421734       4.10660543
Pd       4.75423122       1.12970715       1.03806546
Pd       2.51105795       2.72271384       0.93259520
Pd       1.29813154       1.01639340       2.57427257
Pd      -0.74944940       2.61776208       2.33083097
Pd      -2.39335240       1.41663667       3.96584003
Pd       0.29835054       4.39630175       0.66614841
Br      -2.39961449      -0.64898715       5.51670222
C       -2.64419836       3.25908404       3.15694481
C       -1.67576814       4.34482447       3.22322121
C       -3.74508601       3.36954264       2.20361466
C       -3.63751321       4.32346132       1.11391268
C       -1.62288778       5.31734883       2.16161935
C       -2.55175255       5.24998255       1.07717731
H       -4.75423122       3.08960620       2.54027946
H       -4.52556710       4.52092798       0.50958155
H       -1.09359735       4.52012984       4.12976814
H       -2.57114656       6.06127244       0.34888663
H       -1.00084818       6.20918673       2.26335532
