# Supplementary material for: Computational analysis of R–X oxidative addition to Pd nanoparticles
Source: Chem Sci. 2024 May 24;15(26):9977–86. doi: 10.1039/d4sc00628c (PMC11220582; doi:10.1039/d4sc00628c)
Supplement: SC-015-D4SC00628C-s003 [file SC-015-D4SC00628C-s003.zip › SI/2/Pd79-ed-ed/opt.xyz]

91
Properties=species:S:1:pos:R:3 pbc="F F F"
Pd      -0.01036672      -1.82247965      -0.00792031
Pd       1.49828415      -0.27871493       1.64611069
Pd      -1.57340089       0.32361227      -0.54576428
Pd       1.57312471      -3.96827673       0.55381294
Pd      -1.51072888      -3.36098915      -1.66372407
Pd      -1.19549727      -0.45282957       2.03275491
Pd      -2.69901074      -1.98510384       0.36625213
Pd       0.38917238      -2.58851163       2.57474246
Pd      -1.11727137      -4.12507849       0.91836535
Pd       1.16886705      -3.21233389      -2.03066032
Pd       1.12104707       0.49775848      -0.93676244
Pd       2.67948301      -1.66870014      -0.37394249
Pd      -0.39253026      -1.02399001      -2.59515275
Pd      -2.28625243      -2.75304732       2.92774748
Pd       2.27080435      -0.92124338      -2.92916907
Pd       3.05695836      -2.41841263       2.19425798
Pd      -0.08052751       1.84277747       1.10512644
Pd       0.06151695      -5.48658818      -1.09449657
Pd      -3.05494737      -1.21414859      -2.19551890
Pd       1.87543761      -1.00804389       4.30463092
Pd      -2.84522690       1.71076974       1.50088943
Pd       0.47273253      -6.31742793       1.54910664
Pd      -4.24486916      -3.59521266      -1.26884742
Pd       4.31320796      -3.86520269       0.13956334
Pd      -1.96257518       1.16977822      -3.18012936
Pd       2.67209135       2.02261914       0.72219658
Pd      -0.35007351      -4.75463242      -3.76922282
Pd       0.32455982       1.08901801       3.77210264
Pd      -4.32380010       0.20490226      -0.12580147
Pd       1.94810542      -4.80785978       3.17074298
Pd      -2.70399899      -5.70267448      -0.72502990
Pd       2.83341243      -5.37622965      -1.48237504
Pd      -0.47200502       2.66642057      -1.51884772
Pd       4.24762132      -0.05678825       1.26458475
Pd      -1.89350390      -2.64804995      -4.30766936
Pd      -0.75914576      -1.17497512       4.67525755
Pd      -3.94460495      -0.54912530       2.39769086
Pd      -0.68788507      -4.97055107       3.53525027
Pd      -3.86809317      -4.35061862       1.25766612
Pd       3.91553451      -3.12137698      -2.38521396
Pd       0.67923497       1.31984711      -3.53339911
Pd       3.85503642       0.67756454      -1.27435204
Pd       0.74220923      -2.50236760      -4.67525753
Pd       3.00752701       1.24582953       3.31080810
Pd      -3.15568545       2.45136582      -1.09908758
Pd       3.14667950      -6.11795987       1.11242976
Pd      -3.01720374      -4.90697521      -3.31138453
Pd      -2.37612050       0.92619379       4.05905328
Pd      -5.37996558      -2.14584737       0.74061118
Pd       0.78732250      -3.34967266       5.14878366
Pd      -2.22036976      -6.43021887       1.84084944
Pd       2.35385966      -4.60086185      -4.04580342
Pd       2.29852157       2.88447247      -1.84669795
Pd       5.36617284      -1.52319648      -0.73310776
Pd      -0.82274251      -0.32975728      -5.16941696
Pd       4.54040961      -0.86928600       3.82883652
Pd      -1.67426864       3.95431570       0.54574350
Pd       1.63926327      -7.60360224      -0.51900486
Pd      -4.54720173      -2.78289184      -3.82372787
Pd       4.60279418      -4.56955572       2.72932232
Pd      -4.61421956       0.92936119      -2.71906814
Pd       1.43798466       3.32746477       2.77298480
Pd      -1.45475862      -7.00061901      -2.73722301
Pd       3.41985460      -3.18190562       4.75873619
Pd      -1.26604837       3.17234425       3.13847502
Pd      -1.05377699      -7.76562988      -0.15217195
Pd      -5.71979167      -1.39270803      -1.79847885
Pd       5.71979167      -2.25673589       1.79881999
Pd      -3.44846373      -0.46632465      -4.75285324
Pd       1.01641947       4.16309140       0.22917383
Pd       1.24295971      -6.83641767      -3.10684542
Pd      -3.44483902      -1.35934024       4.92503044
Pd      -4.95785131      -2.91031760       3.26589956
Pd      -1.86170464      -3.51395301       5.48277409
Pd      -3.37637459      -5.05689080       3.81924904
Pd       3.42800680      -2.32312069      -4.92432442
Pd       3.47133718       1.31077070      -3.88798600
Pd       4.96636283      -0.78499694      -3.27201614
Pd       1.82811133      -0.18786084      -5.48277409
C        2.33492815       5.71387057      -0.86068794
C        4.56636497       5.35707655       0.84050937
C        2.82282358       6.78490995      -0.07293324
C        3.91561022       6.60261317       0.77636029
C        2.95577839       4.42412914      -0.74627616
C        4.10545692       4.27518828       0.08511228
Br       2.08872547       3.38609050      -4.39631549
H        4.28605793       7.43777993       1.37259362
H        2.35194238       7.76562988      -0.16190444
H        5.44102584       5.22647951       1.48040558
H        4.64884059       3.32269203       0.09732755
H        1.60690195       5.90983662      -1.66589157
