# Supplementary material for: Computational analysis of R–X oxidative addition to Pd nanoparticles
Source: Chem Sci. 2024 May 24;15(26):9977–86. doi: 10.1039/d4sc00628c (PMC11220582; doi:10.1039/d4sc00628c)
Supplement: SC-015-D4SC00628C-s003 [file SC-015-D4SC00628C-s003.zip › SI/2/Pd79-fac-ed/opt.xyz]

91
Properties=species:S:1:pos:R:3 pbc="F F F"
Pd       0.00771935      -2.48644901      -0.00076716
Pd       1.04670089      -1.65375545       2.38245755
Pd      -1.51949079      -0.23614384      -0.11087231
Pd       1.53105141      -4.74890204       0.10799103
Pd      -1.01979627      -3.32202062      -2.38443169
Pd      -1.66374041      -1.89276506       2.05803808
Pd      -2.68711761      -2.70960438      -0.32935565
Pd      -0.13476722      -4.12562712       2.16741544
Pd      -1.15477763      -4.94741948      -0.21347877
Pd       1.67303580      -3.12311173      -2.06281522
Pd       1.16685331      -0.01307614       0.21687656
Pd       2.69898011      -2.30225308       0.31758808
Pd       0.14336384      -0.86805334      -2.16867924
Pd      -2.80872177      -4.33657855       1.83098733
Pd       2.80642048      -0.69607251      -1.83589529
Pd       2.53549201      -3.91357516       2.47092107
Pd      -0.50247893       0.52999195       2.25093411
Pd       0.50426664      -5.55185299      -2.26037427
Pd      -2.52452561      -1.08632979      -2.47155365
Pd       0.85152665      -3.32274372       4.62240707
Pd      -3.28863753       0.33554443       1.95568044
Pd       0.36432995      -7.26839396      -0.05625021
Pd      -3.76132569      -3.59923311      -2.72330835
Pd       4.28696317      -4.58314194       0.37788606
Pd      -1.36269573       1.47152054      -2.29014592
Pd       2.27514215       0.78029267       2.63880074
Pd       0.65415845      -3.91202420      -4.52435744
Pd      -0.65718511      -1.13678211       4.52828722
Pd      -4.28372360      -0.45053704      -0.37839685
Pd       1.36531973      -6.45807104       2.27814383
Pd      -2.25882699      -5.79782006      -2.61601254
Pd       3.28243464      -5.38381859      -1.95596219
Pd      -0.38006581       2.35499516       0.04070053
Pd       3.77979365      -1.42091405       2.72583935
Pd      -0.84688986      -1.70937735      -4.63392910
Pd      -1.79291646      -3.53233190       4.31179721
Pd      -4.42552942      -2.06082430       1.74277416
Pd      -1.27435840      -6.66640254       1.96210915
Pd      -3.89402404      -5.20313302      -0.59839748
Pd       4.42754850      -2.98315726      -1.74918334
Pd       1.28078550       1.64395567      -1.95063469
Pd       3.89007263       0.18286787       0.58305206
Pd       1.78855081      -1.51063635      -4.31716575
Pd       2.04224692      -0.90274346       4.78454132
Pd      -3.06495219       1.96835716      -0.21131720
Pd       3.05838859      -6.99891226       0.21280614
Pd      -2.04349282      -4.14583731      -4.76367910
Pd      -3.33896310      -1.31154595       4.12173924
Pd      -5.37900717      -2.92991454      -0.64525958
Pd      -0.27833068      -5.77764759       4.33148896
Pd      -2.32629201      -7.40330914      -0.42717868
Pd       3.33459018      -3.74326888      -4.12428224
Pd       2.34956517       2.46113324       0.35606679
Pd       5.37878453      -2.10576407       0.63976217
Pd       0.27526231       0.74466397      -4.33947397
Pd       3.54652609      -3.10441645       4.83243027
Pd      -2.05684326       2.72508949       2.16375198
Pd       2.02644901      -7.77855235      -2.12628130
Pd      -3.53084650      -1.92661187      -4.83243027
Pd       4.03712042      -6.16394181       2.55376691
Pd      -4.03427567       1.14226410      -2.55288256
Pd       0.51165645       1.28284957       4.63489759
Pd      -0.53007265      -6.34340368      -4.62539102
Pd       2.36793470      -5.55523414       4.61690607
Pd      -2.18052604       1.08228193       4.31299381
Pd      -0.67157606      -7.98057907      -2.44706283
Pd      -5.20163628      -1.31400631      -2.76771483
Pd       5.21681736      -3.71285792       2.76419077
Pd      -2.36447687       0.53530207      -4.62134369
Pd       0.56809810       2.99708320       2.50022708
Pd       2.17311906      -6.14082441      -4.30016568
Pd      -4.45412234      -3.72024283       3.87409812
Pd      -5.47948347      -4.54151034       1.48530044
Pd      -2.92378419      -5.97108167       3.98245645
Pd      -3.95020415      -6.78844365       1.59625025
Pd       4.44671626      -1.32932965      -3.88780337
Pd       3.96758944       1.73803083      -1.64388238
Pd       5.47948347      -0.50894429      -1.49632653
Pd       2.91092919       0.92814039      -3.99713853
C       -0.00189693       4.73395785      -1.69954618
C       -1.56201621       6.45096055      -0.12179238
C       -0.16978584       6.07672348      -2.06690845
C       -0.94982230       6.93685588      -1.28334547
C       -0.61456807       4.24063430      -0.53429682
C       -1.39342649       5.11029783       0.24874190
Br       3.09236005       3.31394691       2.64284700
H       -1.08016827       7.98057907      -1.57479513
H        0.31382990       6.44781626      -2.97293489
H       -2.17227035       7.10852839       0.50062914
H       -1.88138778       4.75160822       1.17012847
H        0.60958454       4.07414929      -2.33764419
