# Supplementary material for: Computational analysis of R–X oxidative addition to Pd nanoparticles
Source: Chem Sci. 2024 May 24;15(26):9977–86. doi: 10.1039/d4sc00628c (PMC11220582; doi:10.1039/d4sc00628c)
Supplement: SC-015-D4SC00628C-s003 [file SC-015-D4SC00628C-s003.zip › SI/2/Pd79-fac/opt.xyz]

91
Properties=species:S:1:pos:R:3 pbc="F F F"
Pd       0.01200218      -1.36316405      -0.03651315
Pd       1.07025578      -0.60215143       2.33704639
Pd      -1.34296147       1.01271711      -0.17991332
Pd       1.36446726      -3.73473027       0.13164481
Pd      -1.05366906      -2.15997318      -2.40601477
Pd      -1.63292487      -0.63429544       2.00527663
Pd      -2.68917838      -1.38903342      -0.36322920
Pd      -0.26727255      -2.96468298       2.15755066
Pd      -1.33141795      -3.73637886      -0.21476510
Pd       1.64242443      -2.15534726      -2.06090652
Pd       1.35724587       1.01629367       0.13883910
Pd       2.70696399      -1.38285665       0.32547587
Pd       0.29593269       0.22213744      -2.23491212
Pd      -2.94979694      -2.98374687       1.81104583
Pd       2.96008794       0.17655017      -1.84324026
Pd       2.40957991      -2.95523399       2.49956455
Pd      -0.31838597       1.74012084       2.17820296
Pd       0.29629489      -4.49521788      -2.22539828
Pd      -2.37322355       0.17432745      -2.50693389
Pd       0.76471180      -2.19169213       4.61676788
Pd      -3.06339199       1.71143176       1.94305834
Pd       0.01651762      -6.16172123       0.00483920
Pd      -3.80794845      -2.24492172      -2.74958171
Pd       4.12379651      -3.79272215       0.45765679
Pd      -1.04958234       2.65241078      -2.42191375
Pd       2.45239447       1.79042903       2.57104238
Pd       0.58724165      -2.91537257      -4.52228560
Pd      -0.57734767       0.08602051       4.44069961
Pd      -4.06469544       1.01769793      -0.40716395
Pd       1.06737069      -5.40139771       2.33523865
Pd      -2.47731581      -4.54848317      -2.60158175
Pd       3.07418283      -4.54770043      -1.88376517
Pd       0.07600591       3.39320808      -0.16408194
Pd       3.81675168      -0.54622106       2.74052957
Pd      -0.73788627      -0.61127806      -4.67581068
Pd      -1.88093696      -2.24198321       4.28882373
Pd      -4.39898441      -0.59766371       1.69198576
Pd      -1.57833269      -5.40977040       1.99238548
Pd      -4.08382036      -3.80117214      -0.60843443
Pd       4.39355279      -2.24735984      -1.69290174
Pd       1.70012268       2.66526146      -2.10113499
Pd       4.09156580       0.99414529       0.60694559
Pd       1.90974067      -0.61863809      -4.34342331
Pd       2.11166675       0.18919321       4.72282281
Pd      -2.65914468       3.38649856      -0.18622344
Pd       2.71925554      -6.10826884       0.30878497
Pd      -2.12923664      -2.95623319      -4.76995818
Pd      -3.28211819       0.04623508       4.07801721
Pd      -5.37492200      -1.40986154      -0.69058769
Pd      -0.52770170      -4.57600716       4.35749119
Pd      -2.67482256      -6.10944435      -0.38758947
Pd       3.27641116      -2.96062497      -4.07118444
Pd       2.75799911       3.32098598       0.40654390
Pd       5.39110243      -1.40122281       0.70092042
Pd       0.59176711       1.72256364      -4.51999446
Pd       3.43782187      -2.14233752       4.87143784
Pd      -1.78683918       4.04167398       2.36966645
Pd       1.64869111      -6.83142854      -2.03642872
Pd      -3.43549919      -0.63551174      -4.87143784
Pd       3.74980220      -5.31566006       2.64417138
Pd      -3.71204797       2.54157752      -2.57615507
Pd       0.73259778       2.47899218       4.53649431
Pd      -0.77562514      -5.24533860      -4.58545279
Pd       2.12397902      -4.52917327       4.67375575
Pd      -1.98485982       2.33828863       4.35921903
Pd      -1.05320526      -6.83371029      -2.38750265
Pd      -5.02814747       0.17665427      -2.80426267
Pd       5.07498612      -2.94637799       2.84945930
Pd      -2.12441813       1.71812790      -4.67934134
Pd       0.97525189       4.12519621       2.37115900
Pd       1.92612443      -5.25102444      -4.23686052
Pd      -4.56100927      -2.26008308       3.83855281
Pd      -5.63149356      -2.98837967       1.44848969
Pd      -3.17659786      -4.59450615       3.99909236
Pd      -4.26022118      -5.33273146       1.61307238
Pd       4.57584227      -0.64654037      -3.84903560
Pd       4.33019798       2.49877196      -1.63043049
Pd       5.63149356       0.13802178      -1.45719494
Pd       3.26649085       1.69840899      -4.04337258
C       -1.69750264       5.48643650       0.24692729
C        0.14556281       6.30479590       2.30665839
C       -2.19414579       6.01491755       1.49620741
C       -1.27117050       6.28812253       2.55316710
C       -0.29484555       5.27137100       0.11274050
C        0.64290776       5.85123389       1.04457234
Br       0.50104873       4.21300021      -3.82642982
H       -1.64513338       6.70523868       3.48782044
H       -3.24350668       6.29795719       1.58759632
H        0.79822840       6.83371029       3.00351453
H        1.65718530       6.08797000       0.71540828
H       -2.35923479       5.44604395      -0.66117165
