# Supplementary material for: Computational analysis of R–X oxidative addition to Pd nanoparticles
Source: Chem Sci. 2024 May 24;15(26):9977–86. doi: 10.1039/d4sc00628c (PMC11220582; doi:10.1039/d4sc00628c)
Supplement: SC-015-D4SC00628C-s003 [file SC-015-D4SC00628C-s003.zip › SI/3/Pd79/opt.xyz]

91
Properties=species:S:1:pos:R:3 pbc="F F F"
Pd       0.09330442       0.05205795      -2.49080274
Pd      -0.35442045      -1.35117559      -4.77642596
Pd      -2.15949150      -1.00254206      -1.40294002
Pd       2.34923714       1.10189607      -3.58253710
Pd       0.53177105       1.44998035      -0.20135695
Pd      -2.28359182       0.29181767      -3.78964632
Pd      -1.83481540       1.69435490      -1.50287767
Pd      -0.02408957       1.34462040      -4.88389361
Pd       0.42332657       2.74802677      -2.59582138
Pd       2.46143896      -0.20033456      -1.19360640
Pd      -0.22774788      -2.64475054      -2.38288273
Pd       2.02026469      -1.59706927      -3.46999085
Pd       0.21182254      -1.24255995      -0.10225718
Pd      -1.93731508       2.96376551      -3.88259956
Pd       2.13904557      -2.88273043      -1.08903572
Pd       1.89159723      -0.30049042      -5.84449351
Pd      -2.59198890      -2.38931317      -3.68051528
Pd       2.78139796       2.48204406      -1.30343459
Pd      -1.71598858       0.39689404       0.88245635
Pd      -0.53742029      -0.05496249      -7.23144315
Pd      -4.61755031      -0.72237482      -2.67752222
Pd       2.69566784       3.85193184      -3.75575406
Pd      -1.39013981       3.17830445       0.80489762
Pd       4.36035084      -0.55112269      -4.54785686
Pd      -2.06723204      -2.36704604       1.00557963
Pd      -0.63708016      -4.11035474      -4.71115680
Pd       2.92218731       1.18796883       1.17413431
Pd      -2.74889007      -1.08279171      -6.16381104
Pd      -4.17892713       0.64741082      -0.43232451
Pd       2.25704387       2.48110294      -5.99892801
Pd       0.82353069       4.20138723      -0.27009189
Pd       4.79812145       0.82632659      -2.30964003
Pd      -2.50239254      -3.76196647      -1.23978349
Pd       1.57439105      -3.08053073      -5.78095758
Pd       0.70691266       0.15650097       2.24982508
Pd      -2.42628126       1.55468082      -6.26698153
Pd      -4.29779129       1.91636324      -2.77450994
Pd       0.37401565       4.09008995      -5.02910842
Pd      -1.49629589       4.45948901      -1.54314248
Pd       4.49889699      -1.81749721      -2.21110962
Pd      -0.18429429      -3.98913148       0.05264116
Pd       1.69232537      -4.36213095      -3.44866567
Pd       2.61126224      -1.45179985       1.29750813
Pd      -0.80154172      -2.75400463      -7.05822482
Pd      -4.41086221      -2.06175874      -0.32204067
Pd       4.60593417       2.15083648      -4.67043005
Pd       0.98238522       2.84676730       2.08423391
Pd      -4.65130730       0.53098919      -5.08456447
Pd      -3.75189082       3.33479807      -0.52180555
Pd      -0.13939523       2.63281114      -7.26881489
Pd       0.76150660       5.43599467      -2.69663170
Pd       4.81662950      -0.42693847       0.09718760
Pd      -0.55849114      -5.32629996      -2.28474496
Pd       3.93889927      -3.22741981      -4.45739641
Pd       0.33737952      -2.51569820       2.27966923
Pd       1.41893861      -1.70520827      -8.10617794
Pd      -4.83132408      -3.41834265      -2.57684459
Pd       5.02049918       3.51657654      -2.41607616
Pd      -1.25965381       1.81388567       3.17005182
Pd       4.13785492       0.76314821      -6.90205982
Pd      -3.97578772      -0.68947250       1.90515616
Pd      -3.01045830      -3.76768685      -5.95985105
Pd       3.20863591       3.87223454       0.96768607
Pd       1.75174453       0.99902494      -8.20250557
Pd      -4.94370699      -2.11460628      -4.97131035
Pd       3.08200090       5.15961935      -1.41923690
Pd      -3.63396236       2.06833434       1.79892592
Pd       3.80253498      -1.93679584      -6.81212958
Pd      -1.60872163      -0.92139561       3.27735154
Pd      -2.90526402      -5.06877437      -3.57099950
Pd       5.13532760       2.23583204      -0.01674291
Pd      -4.29575886       3.17518998      -5.16998641
Pd      -3.84760747       4.58215312      -2.87784461
Pd      -2.02690334       4.22700132      -6.25615553
Pd      -1.57841958       5.63737623      -3.96816606
Pd       4.53216004      -3.02278247       0.20980102
Pd       1.72810770      -5.57884081      -1.03689885
Pd       4.07080452      -4.48545335      -2.16550436
Pd       2.18729278      -4.13149397       1.33914104
C       -1.27468754       0.52200144       5.76555374
C       -4.05749282       0.84884316       6.07668074
C       -1.83859552       0.61685395       7.04409507
C       -3.22309479       0.77928320       7.20161745
C       -2.10881452       0.59181731       4.61393694
C       -3.51074567       0.75718073       4.79247902
Br       4.07473222      -5.63737623       0.24870270
H       -3.65214648       0.85136457       8.20250557
H       -1.19286617       0.56382037       7.92327068
H       -5.13532760       0.97405502       6.19754113
H       -4.16928542       0.81325196       3.91003767
H       -0.19714060       0.39609172       5.63023048
