# Supplementary material for: Computational analysis of R–X oxidative addition to Pd nanoparticles
Source: Chem Sci. 2024 May 24;15(26):9977–86. doi: 10.1039/d4sc00628c (PMC11220582; doi:10.1039/d4sc00628c)
Supplement: SC-015-D4SC00628C-s003 [file SC-015-D4SC00628C-s003.zip › SI/TS1/NEt3/opt.xyz]

57
Properties=species:S:1:pos:R:3 pbc="F F F"
N        3.11605989       0.89203579       0.70630366
N       -1.61803059      -1.46392291       1.18049910
Pd      -1.05838828      -1.28313612      -1.00442454
C        2.89291188       0.33769646      -0.64234024
C        2.75594516      -0.08368796       1.74583828
C       -0.81668281      -2.67878579       1.53947961
C       -3.09696730      -1.69685265       1.12059827
C        2.42168044       2.17775557       0.87782509
C       -1.23805733      -0.23349203       1.93398173
C       -0.61565211      -3.05323409       3.01849656
C       -3.77870275      -2.46597227       2.26478262
C        3.80690351       0.96625807      -1.69642959
C        3.86406830      -1.10708994       2.00483208
C        2.97910934       3.01488402       2.03262098
C       -1.83122627      -0.00473920       3.33612311
C       -0.92383107       0.09722439      -3.33466697
C        0.22800263       0.87369285      -3.52113345
C       -2.20840647       0.65786697      -3.40630654
C        0.08539718       2.24440426      -3.76521179
C       -2.32586938       2.03287446      -3.64180387
C       -1.18636009       2.82959480      -3.82785009
H       -1.27994465      -3.51443644       0.99600794
H        0.17613380      -2.53365838       1.09057534
H       -3.55379064      -0.70340363       1.00368732
H       -3.28728549      -2.23857848       0.18327726
H        1.82534865       0.43321181      -0.93704537
H        3.09629444      -0.74168692      -0.60153550
H        1.81567193      -0.61119239       1.47749649
H        2.55353608       0.46203752       2.67843506
H        2.54628515       2.74585418      -0.05523463
H        1.32504207       2.03099266       1.00409692
H       -1.51562535       0.61984571       1.29855806
H       -0.14242915      -0.23486544       1.98855014
H        1.21193213       0.41019877      -3.48695778
H        0.97965626       2.85086686      -3.92215155
H       -3.32076986       2.48035566      -3.68845338
H       -1.29015811       3.89590436      -4.03286459
H       -3.08948719       0.03167327      -3.27630432
H        2.48423259       3.99762237       2.06256230
H        4.06007529       3.16937899       1.90450294
H        2.81934686       2.53757753       3.01055119
H        4.10505864      -1.68192283       1.09887004
H        3.55201277      -1.82273627       2.78139181
H        4.78104569      -0.60072268       2.33807762
H        3.62039386       0.51768328      -2.68410125
H        4.86122610       0.80047675      -1.43197679
H        3.64809011       2.05063912      -1.78860588
H       -2.91862914       0.14611012       3.29828467
H       -1.38911768       0.91288619       3.75453167
H       -1.62161318      -0.82435179       4.03286459
H       -1.55362558      -3.20383619       3.56527417
H       -0.01809269      -2.29905583       3.54828663
H       -0.05009960      -3.99762237       3.05236062
H       -4.86122610      -2.49044091       2.06522873
H       -3.62772133      -2.01134414       3.25081130
H       -3.43364926      -3.50816937       2.30644842
Br      -0.71353392      -1.86213554      -3.33416189
