# Supplementary material for: Computational analysis of R–X oxidative addition to Pd nanoparticles
Source: Chem Sci. 2024 May 24;15(26):9977–86. doi: 10.1039/d4sc00628c (PMC11220582; doi:10.1039/d4sc00628c)
Supplement: SC-015-D4SC00628C-s003 [file SC-015-D4SC00628C-s003.zip › SI/TS1/PMe3/opt.xyz]

39
Properties=species:S:1:pos:R:3 pbc="F F F"
P        1.60966666       0.21878300       0.51181025
P       -1.56077176      -1.57229884       2.20485744
Pd      -0.57663687      -0.38261659       0.48000059
C        2.72655122      -0.43685728      -0.80147479
C        2.53104149      -0.31111597       2.02321328
C       -0.52020102      -2.04322627       3.65521179
C       -2.30118010      -3.21060145       1.77893308
C        2.04277819       2.01142516       0.47428567
C       -2.98839546      -0.77325604       3.06308503
C       -1.03608692       0.70471118      -1.82503295
C       -0.33050509       0.00842136      -2.82824047
C       -0.93010469       2.10698514      -1.71853153
C        0.55246786       0.71198663      -3.65117744
C       -0.04062521       2.78712194      -2.55397221
C        0.71143746       2.10106596      -3.52124291
H        0.32011956      -2.66073076       3.30957785
H       -1.09492919      -2.60144550       4.41156976
H       -0.10739463      -1.13335008       4.11191144
H       -3.05360439      -3.06826422       0.99042738
H       -2.77373640      -3.68926109       2.65173098
H       -1.51579915      -3.87032670       1.38455795
H        2.36709804      -0.08982230      -1.77822832
H        2.68899960      -1.53522517      -0.79028233
H        3.76684766      -0.10651266      -0.65215698
H        2.47740127      -1.40474801       2.11163493
H        2.04954348       0.12498313       2.90910874
H        3.58729727       0.00064538       1.99213231
H        1.66145756       2.44903432      -0.45671165
H        3.13157163       2.16726361       0.53713702
H        1.55415726       2.51740191       1.31880525
H       -3.76684766      -0.54291688       2.32211995
H       -2.65612017       0.17286003       3.51250642
H       -3.41218402      -1.41978609       3.84829716
H       -0.45919484      -1.06754756      -2.93841153
H        1.11509794       0.16567679      -4.41156976
H        0.05641582       3.87032670      -2.45242185
H        1.39007972       2.64348081      -4.18026955
H       -1.51942917       2.64331764      -0.97591509
Br      -2.73124016      -0.13493651      -1.16721056
