# Supplementary material for: Computational analysis of R–X oxidative addition to Pd nanoparticles
Source: Chem Sci. 2024 May 24;15(26):9977–86. doi: 10.1039/d4sc00628c (PMC11220582; doi:10.1039/d4sc00628c)
Supplement: SC-015-D4SC00628C-s003 [file SC-015-D4SC00628C-s003.zip › SI/TS1/PPh3/opt.xyz]

81
Properties=species:S:1:pos:R:3 pbc="F F F"
P        1.15703448       0.94738702      -0.53594867
P       -1.82015829      -0.98498023       0.74190784
Pd       0.43684257      -0.77846738       0.84456965
C        2.70625041       0.62356210      -1.46298521
C        1.47586708       2.55199466       0.30110897
C       -2.70722763      -2.43815805       1.40995043
C       -2.37146279      -0.99245538      -1.01100564
C        0.03182672       1.50079436      -1.87539131
C       -2.74076017       0.39533430       1.52621910
C        1.71106988       2.55113542       1.68707340
C        1.46756001       3.77833104      -0.39057548
C        1.93043388       3.75375433       2.37057342
C        1.91968205       4.96896541       1.67413697
C        1.69192737       4.97816099       0.29102314
C       -2.79698430      -2.56985674       2.81023074
C       -3.20092758      -3.47315878       0.59541603
C       -3.78570697      -4.60753658       1.16992475
C       -3.38917557      -3.69721754       3.37809834
C       -3.88356187      -4.72373763       2.56141471
C       -1.55160486      -1.67208991      -1.93114830
C       -2.02225493       1.54378573       1.90257590
C       -4.12362621       0.34166602       1.78324411
C       -2.67279283       2.63149633       2.49512896
C       -4.05236347       2.57647045       2.73129559
C       -4.77446908       1.42724622       2.37923085
C        3.70752699       1.58470188      -1.68660897
C        2.87228128      -0.66994196      -1.99675388
C        4.83468276       1.26714989      -2.45354272
C        3.98924336      -0.97966946      -2.77939939
C        4.97303175      -0.00949655      -3.01320716
C       -1.13587192       2.19985414      -1.50940951
C        0.25781819       1.22476994      -3.23380373
C       -0.66094273       1.64415052      -4.20364212
C       -1.80924441       2.35173463      -3.83314986
C       -2.04144200       2.62917664      -2.47947749
C       -3.55381633      -0.39148923      -1.46959324
C       -3.91322114      -0.47683148      -2.81912611
C       -3.10320171      -1.17294279      -3.72368244
C       -1.91981564      -1.77242784      -3.27581921
C        0.98824264      -2.90607935       2.26721881
C        0.58774172      -3.97416446       1.44265262
C        0.69528383      -2.91867939       3.64485380
C       -0.13294452      -5.03370802       1.99943761
C       -0.40740594      -5.07562073       3.37376716
C       -0.00037469      -4.00727124       4.18337841
H       -3.13772326      -3.38562020      -0.48932432
H        2.10056696       3.74313319       3.44870543
H        1.68400544       5.92223327      -0.25762211
H        1.27191222       3.78942703      -1.46307754
H       -2.38879543      -1.78633307       3.45035799
H       -3.44257179      -3.78943628       4.46423321
H       -4.33804580      -5.60969302       3.00816588
H       -4.17179924      -5.39973065       0.52490781
H        1.70475541       1.59948965       2.22426246
H       -2.09852664       3.51528378       2.77999905
H       -0.94386027       1.56529164       1.73537736
H       -4.56277600       3.42017141       3.19963661
H       -5.84750131       1.37483862       2.57395768
H       -4.68383443      -0.55934864       1.53050934
H        5.60374801       2.02403410      -2.62144300
H        5.84750131      -0.24994068      -3.62056473
H        4.09692622      -1.98114299      -3.20043522
H        2.08264618       5.90786564       2.20662860
H       -2.93946528       3.16996390      -2.17456430
H       -2.52467393       2.67569185      -4.59080788
H       -1.33345455       2.41164213      -0.45941364
H       -0.47548266       1.41463791      -5.25482433
H        1.15424798       0.68430677      -3.53690030
H        3.60504545       2.58456193      -1.26550800
H        2.11467573      -1.42938582      -1.79114126
H       -0.61180131      -2.10371284      -1.57826798
H       -4.18493847       0.16503946      -0.77757676
H       -4.82351424       0.01497108      -3.16774913
H       -3.38145296      -1.22898148      -4.77766291
H       -1.27177027      -2.29878013      -3.97926202
H        0.82552561      -3.96303854       0.37999861
H       -0.47666838      -5.83887452       1.34782972
H       -0.94374573      -5.92223327       3.80277175
H       -0.21427140      -4.02011643       5.25482433
H        1.03570999      -2.10807445       4.28846418
Br       2.65256541      -1.87025770       1.70943050
