# Supplementary material for: Computational analysis of R–X oxidative addition to Pd nanoparticles
Source: Chem Sci. 2024 May 24;15(26):9977–86. doi: 10.1039/d4sc00628c (PMC11220582; doi:10.1039/d4sc00628c)
Supplement: SC-015-D4SC00628C-s003 [file SC-015-D4SC00628C-s003.zip › SI/TS1/Pd140/opt.xyz]

152
Properties=species:S:1:pos:R:3 pbc="F F F"
Pd      -2.15704636       1.51968973       7.08390262
Pd      -3.92777640      -0.50619063       6.73707237
Pd      -3.70313486       3.11545068       5.52793697
Pd      -5.47184424       1.08961648       5.17814651
Pd       0.44892083       1.18005042       6.53790495
Pd       2.99912952       0.83385764       5.93612657
Pd       1.28548980      -1.26078689       5.70219700
Pd       1.52543660       2.52129298       4.43499188
Pd      -3.11038019      -2.90175938       5.85309439
Pd      -0.46060124      -3.26327828       5.37082912
Pd      -2.27535000      -5.23058780       4.93981172
Pd      -1.30218456      -0.90136104       6.28548403
Pd      -2.85635007       0.73342200       4.59466954
Pd      -0.25718227       0.39280826       4.05224820
Pd      -2.03869071      -1.64719957       3.70901290
Pd      -1.06560350       2.86756377       5.02248115
Pd      -2.64713404       4.38507451       3.41196834
Pd      -0.00546023       4.09625724       2.90003000
Pd      -1.81354525       1.99419736       2.48355424
Pd      -1.64032603       5.59298357       1.31632657
Pd      -3.91059233      -3.71374065       3.39101315
Pd      -4.73616681      -1.34691258       4.30756209
Pd      -6.21419640       0.31354816       2.71260701
Pd      -3.59328764      -0.04116089       2.14025123
Pd      -5.43407602      -2.13284705       1.84881024
Pd      -4.50885706       2.41649099       3.04802250
Pd      -3.46236269       3.64487357       0.92130123
Pd      -5.20144131       1.64583202       0.57722494
Pd      -6.88292756      -0.45762880       0.27791923
Pd       5.56769356       0.46614518       5.27268016
Pd       6.42877899      -1.94575373       4.35183724
Pd       6.66216171       1.68652620       3.12694190
Pd       2.12822138      -3.62983597       4.77718102
Pd       4.71768685      -4.00064990       4.05632690
Pd       2.99730703      -5.97555784       3.72818604
Pd       3.86377147      -1.61796737       5.09009903
Pd       2.34518486       0.03175565       3.44444767
Pd       4.90496065      -0.34671919       2.80068837
Pd       3.19800527      -2.38531240       2.50701539
Pd       4.09502035       2.16952150       3.77535411
Pd       2.58520694       3.75955071       2.25551795
Pd       5.21271945       3.37671048       1.58706664
Pd       3.42733359       1.28857983       1.27326548
Pd       3.67905792       5.02103858       0.07164163
Pd      -1.41183176      -7.57956318       3.96289601
Pd       1.21010700      -7.94768212       3.36145167
Pd       0.37924628      -5.61893258       4.42978845
Pd      -1.19300520      -4.03028008       2.77482083
Pd       1.44042698      -4.40296282       2.16944193
Pd      -0.33462838      -6.37102174       1.80928957
Pd       0.58592137      -2.01335028       3.12800951
Pd      -0.96520495      -0.40149561       1.55156488
Pd       1.66094467      -0.77333982       0.95094585
Pd      -0.11489668      -2.81280854       0.60927538
Pd       0.81631536       1.64644333       1.89222106
Pd      -0.74824576       3.22701726       0.34075944
Pd       1.89113102       2.89399781      -0.27165255
Pd       0.11035573       0.83766272      -0.61891913
Pd       1.02116175       5.30410204       0.73867594
Pd      -0.62500767       6.81314456      -0.81844491
Pd       1.92716523       6.57879605      -1.44263791
Pd       0.32135137       4.42291712      -1.81234122
Pd      -2.10680519      -8.38076063       1.46607220
Pd      -3.05785775      -6.06632131       2.45811557
Pd      -4.59583648      -4.50337902       0.92385509
Pd      -1.89046795      -4.83467035       0.26406032
Pd      -3.67318295      -6.84178507      -0.08891108
Pd      -2.75209687      -2.44611682       1.21529220
Pd      -4.28121652      -0.83340522      -0.34679091
Pd      -1.66523056      -1.20818488      -0.95738373
Pd      -3.42821667      -3.24665602      -1.28838547
Pd      -2.52752242       1.21040200      -0.01430192
Pd      -4.12925477       2.87248330      -1.55827216
Pd      -1.43436228       2.42793508      -2.18438852
Pd      -3.19412094       0.41103747      -2.51531518
Pd      -2.38778502       4.84927766      -1.21249450
Pd      -1.17706343       6.00811556      -3.36268573
Pd      -2.95894717       4.02754863      -3.73827736
Pd      -5.17906414      -5.28958236      -1.60580206
Pd      -6.10058653      -2.91808264      -0.61884330
Pd      -7.49764151      -1.25261262      -2.21382103
Pd      -4.90467751      -1.62319496      -2.81806740
Pd      -6.65340968      -3.65687100      -3.14908314
Pd      -5.85894995       0.86459011      -1.88953860
Pd      -4.68843936       2.04757589      -4.07076365
Pd      -6.41467759      -0.00214050      -4.36954036
Pd       7.49764151      -0.70682205       2.18088882
Pd       4.13716828      -4.84237735       1.54249233
Pd       5.86177476      -2.82736262       1.86913444
Pd       4.27524149      -1.13363748       0.32984514
Pd       6.87497291      -1.51658478      -0.30172096
Pd       5.19724658      -3.62261449      -0.59548233
Pd       6.07978426       0.95204084       0.60690750
Pd       4.57474944       2.50442341      -0.92177770
Pd       5.43900397       0.15484259      -1.87356798
Pd       0.51144656      -8.74631369       0.86365788
Pd       2.38353039      -6.83518846       1.21015747
Pd       0.74343756      -5.20373738      -0.33878201
Pd       3.45099725      -5.62904730      -0.92275750
Pd       1.60020226      -7.57939600      -1.29509336
Pd       2.52788993      -3.18434006       0.00470132
Pd       0.96916816      -1.56876346      -1.55684032
Pd       3.59014666      -1.92910701      -2.15354676
Pd       1.81439792      -3.97452562      -2.48797580
Pd       2.74161734       0.47829785      -1.21966244
Pd       1.20244202       2.07307830      -2.78257614
Pd       3.90823644       1.72621449      -3.41745149
Pd       2.03744840      -0.31965948      -3.71764846
Pd       3.02754918       4.08137632      -2.46504347
Pd       1.47562663       5.71821619      -3.98057908
Pd       2.26942089       3.27327526      -4.97975523
Pd      -1.06257496      -7.27957419      -0.75839188
Pd      -2.59063962      -5.71465320      -2.30265692
Pd      -0.00116668      -6.07791076      -2.89464452
Pd      -0.81020969      -3.61829562      -1.90544470
Pd      -2.34141315      -2.00538352      -3.46326744
Pd       0.26552857      -2.36360261      -4.05207126
Pd      -1.52273703      -4.49643224      -4.43675311
Pd      -0.58474725       0.04023825      -3.12882176
Pd      -2.11359038       1.67188159      -4.78303815
Pd       0.47020420       1.31284369      -5.36950509
Pd      -1.27425777      -0.69642467      -5.70432599
Pd      -0.33759802       3.68878625      -4.42638571
Pd      -4.10097121      -4.12744817      -3.83522180
Pd      -5.56841094      -2.40466387      -5.30459959
Pd      -2.99766096      -2.79486696      -5.95496554
Pd      -3.84961900      -0.33944906      -5.10240121
Pd       6.20606853      -2.29222766      -2.73234050
Pd       2.64365225      -6.38128439      -3.40167942
Pd       4.49903425      -4.40215019      -3.05437299
Pd       2.85699559      -2.71079155      -4.60433017
Pd       5.46364380      -3.07501721      -5.19354675
Pd       3.69138324      -5.10596195      -5.52331406
Pd       4.73073726      -0.63593593      -4.32534340
Pd       3.11428550       0.93005369      -5.87386738
Pd       3.92294981      -1.47834805      -6.75460438
Pd       1.06190864      -4.84655192      -5.01637389
Pd      -0.44918819      -3.14796410      -6.53446633
Pd       2.15280510      -3.50409809      -7.08390262
Pd       1.30228727      -1.06884588      -6.28611416
C        4.47066026       6.05861240      -1.48802230
C        4.79165507       5.29186095      -2.67761264
C        4.25409168       5.72333385      -3.93184806
C        3.39974979       6.86939883      -4.01178559
C        3.28786744       7.73461806      -2.85254857
C        3.90012769       7.37941255      -1.60534164
H        5.60895826       4.57149441      -2.64334827
H        4.57005569       5.21500729      -4.84229684
H        3.20093045       7.30263782      -4.99591636
H        2.90461014       8.74631369      -2.98879924
H        4.03850288       8.10615432      -0.80585715
Br       6.08478801       5.78262112       0.12592616
