# Supplementary material for: Computational analysis of R–X oxidative addition to Pd nanoparticles
Source: Chem Sci. 2024 May 24;15(26):9977–86. doi: 10.1039/d4sc00628c (PMC11220582; doi:10.1039/d4sc00628c)
Supplement: SC-015-D4SC00628C-s003 [file SC-015-D4SC00628C-s003.zip › SI/TS1/Pd55-ed/opt.xyz]

67
Properties=species:S:1:pos:R:3 pbc="F F F"
Pd      -5.53585251      -1.92850451       1.56502351
Pd      -5.64498359      -2.01542988      -1.21824029
Pd      -6.26576545       0.36987679       0.12697515
Pd      -4.97494564      -4.19719035       0.21214864
Pd      -2.61872444      -4.28566704       1.54678235
Pd      -2.69962236      -4.36928823      -1.24624291
Pd      -3.24919529      -2.07082374       0.10559658
Pd      -0.21811168      -4.45672954       0.07567370
Pd      -6.22015373       0.36614380       2.80912310
Pd      -3.85731275       0.18163095       4.10446456
Pd      -3.86178674       0.20089822       1.39859146
Pd      -4.55469292       2.50408093       2.66514119
Pd      -3.23274999      -2.09070370       2.89525143
Pd      -0.85288038      -2.15068862       4.08571877
Pd      -0.88407714      -2.16039051       1.36750034
Pd      -1.51206415       0.08459318       2.66128261
Pd      -0.22928713      -4.41848681       2.77832194
Pd       1.52033205      -2.34707156       2.62016416
Pd      -2.11604951       2.36342081       4.00648622
Pd      -1.47966740       0.12049559       5.38770483
Pd       0.84737615       0.05036647       3.98586091
Pd      -6.40958062       0.19899812      -2.55088569
Pd      -3.96065887       0.11411705      -1.26511830
Pd      -4.13250390      -0.05821114      -3.96345479
Pd      -4.74839380       2.33139758      -2.61984463
Pd      -3.43536617      -2.26284099      -2.67279702
Pd      -0.98050116      -2.24694247      -1.29818529
Pd      -1.14228412      -2.40195197      -4.00513297
Pd      -1.70193821      -0.08101537      -2.66615011
Pd      -0.37956279      -4.57588240      -2.62237090
Pd       1.33308548      -2.48731082      -2.68490328
Pd      -4.68142845       2.50695283       0.02309251
Pd      -2.19339914       2.28447369       1.28829513
Pd      -2.29537348       2.19879376      -1.38296703
Pd      -2.91539339       4.50643079      -0.08675657
Pd      -1.59464590       0.01703695      -0.00109216
Pd       0.80818294      -0.08616846       1.27708556
Pd       0.69760803      -0.16821987      -1.38921140
Pd       0.06286341       2.10888348      -0.12399178
Pd       1.53063231      -2.42149398      -0.03460849
Pd       3.21057589      -0.30314865      -0.15630386
Pd      -2.79736546       4.57588240       2.60372405
Pd      -0.45239725       4.39901477       1.22460380
Pd       0.20725904       2.28261524       2.69119226
Pd       2.40312354       2.08287477       1.16394593
Pd       3.20668917      -0.27946691       2.71757300
Pd      -2.37019390       2.12624961      -4.10055318
Pd      -1.83049079      -0.19429011      -5.38770483
Pd       0.56901426      -0.20290615      -4.12507666
Pd      -3.00572439       4.40140340      -2.77475312
Pd      -0.54347274       4.30750234      -1.56298898
Pd       0.01020576       2.10650503      -2.93186641
Pd       2.30523182       1.97024645      -1.65133889
Pd       2.95064368      -0.35338317      -2.89564662
Pd       1.80468191       4.22683261      -0.23826719
Br       4.24682639       4.45674219       0.09348754
C        4.35533922       2.11858807       1.00215936
C        4.77985711       1.97271270       2.35260502
C        4.84471956       1.24514180      -0.03548534
C        5.57308562       0.07894047       0.35786083
C        5.50353441       0.80219054       2.70912772
C        5.84434286      -0.16202393       1.72747473
H        4.86016732       1.59566137      -1.07021296
H        6.03170193      -0.55016192      -0.40653347
H        4.53558021       2.72903516       3.09733714
H        6.40958062      -1.04729803       2.01771412
H        5.84145445       0.67828358       3.73983128
