# Supplementary material for: Computational analysis of R–X oxidative addition to Pd nanoparticles
Source: Chem Sci. 2024 May 24;15(26):9977–86. doi: 10.1039/d4sc00628c (PMC11220582; doi:10.1039/d4sc00628c)
Supplement: SC-015-D4SC00628C-s003 [file SC-015-D4SC00628C-s003.zip › SI/TS1/Pd55-ver/opt.xyz]

67
Properties=species:S:1:pos:R:3 pbc="F F F"
Pd       1.17425249      -4.43161143      -3.50614796
Pd       2.12000545      -5.06673451      -0.95273338
Pd       3.63185555      -3.41965866      -2.63196796
Pd      -0.20350125      -6.06672965      -1.87934509
Pd      -2.32173452      -4.41084654      -2.19474009
Pd      -1.35021811      -5.07415068       0.35014003
Pd       0.01346062      -3.37801571      -1.26703904
Pd      -3.54003602      -3.34226509       0.08577480
Pd       2.70535955      -2.90908357      -5.09561202
Pd       0.55146714      -1.29709043      -5.36725939
Pd       1.46180446      -1.81226367      -2.86804198
Pd       3.00192413      -0.28957121      -4.49626592
Pd      -0.94503107      -2.87241709      -3.85000722
Pd      -3.00178140      -1.20947905      -4.05067621
Pd      -2.07596178      -1.74982531      -1.54254880
Pd      -0.63525803      -0.19137176      -3.14619804
Pd      -4.46258622      -2.75697355      -2.39624332
Pd      -4.23580906      -0.13443000      -1.78042459
Pd       0.79549543       1.44719460      -4.76575242
Pd      -1.54492385       0.39498544      -5.64959233
Pd      -2.71461455       1.50590644      -3.47297109
Pd       4.52787318      -4.11999504      -0.19927760
Pd       2.36391339      -2.41101328      -0.43101383
Pd       3.29515405      -3.16696600       2.00042736
Pd       4.79685077      -1.48068083       0.33838841
Pd       0.96318039      -4.16578029       1.25316574
Pd      -1.15438008      -2.37700700       0.90751704
Pd      -0.22645574      -3.10621631       3.37635171
Pd       1.17110475      -1.42274401       1.73383621
Pd      -2.57873182      -4.07264816       2.51148678
Pd      -2.41064830      -1.39777952       3.07438553
Pd       3.98239032      -0.84446421      -2.09728629
Pd       1.72412411       0.77920538      -2.30852695
Pd       2.61549856       0.18195311       0.12601689
Pd       4.15221534       1.73566728      -1.50696674
Pd       0.25981472      -0.76987991      -0.69544728
Pd      -1.83858295       0.86628196      -0.96199506
Pd      -0.93879012       0.25963901       1.49410329
Pd       0.50675573       1.83282888      -0.13209316
Pd      -3.41830881      -0.74564908       0.68380660
Pd      -3.15613743       1.87139324       1.19518033
Pd       3.22301350       2.35483233      -3.95766776
Pd       1.95442185       3.42760925      -1.82018476
Pd      -0.41211771       2.55659476      -2.66159520
Pd      -1.59311695       3.52846623      -0.46792499
Pd      -3.97895988       2.50904802      -1.31407480
Pd       3.52877338      -0.43573176       2.60125878
Pd       2.14460915      -2.14126028       4.18959151
Pd       0.05431494      -0.39130298       3.94865905
Pd       5.01663242       1.14773412       0.97806622
Pd       2.89062149       2.80421171       0.75009242
Pd       1.48986180       1.27452476       2.42663460
Pd      -0.59003641       2.92934463       2.09741675
Pd      -2.10183103       1.22708300       3.68598384
Pd       0.81588944       4.49015825       0.37629749
Br      -3.21472573       2.29639731       5.64959233
C       -2.80170564       3.10426706       3.47741593
C       -1.79794188       4.13868036       3.44201999
C       -3.99774075       3.22037623       2.68063359
C       -4.09452893       4.29913110       1.75046332
C       -1.94474374       5.19764464       2.49535989
C       -3.05327967       5.24121324       1.62679101
H       -4.88167567       2.64471884       2.95922286
H       -5.01663242       4.42265240       1.18186825
H       -1.09401728       4.22789197       4.27087073
H       -3.15417346       6.06672965       0.92211927
H       -1.21670919       6.00931235       2.49695320
