# Supplementary material for: Computational analysis of R–X oxidative addition to Pd nanoparticles
Source: Chem Sci. 2024 May 24;15(26):9977–86. doi: 10.1039/d4sc00628c (PMC11220582; doi:10.1039/d4sc00628c)
Supplement: SC-015-D4SC00628C-s003 [file SC-015-D4SC00628C-s003.zip › SI/TS1/Pd79-ed-ed/opt.xyz]

91
Properties=species:S:1:pos:R:3 pbc="F F F"
Pd       0.00284251      -1.25519352      -0.01259500
Pd       1.54993279       0.38803963       1.50974406
Pd      -1.62698782       0.82991119      -0.61092578
Pd       1.62459381      -3.35973736       0.58460560
Pd      -1.53919354      -2.88744502      -1.54703823
Pd      -1.12555247       0.19568465       1.99213388
Pd      -2.67298291      -1.43514806       0.45518351
Pd       0.48703820      -1.90097403       2.58663679
Pd      -1.04839049      -3.53208876       1.04837998
Pd       1.12935426      -2.72814454      -2.01399663
Pd       1.06140290       1.04970381      -1.08041028
Pd       2.66616756      -1.08621473      -0.48147431
Pd      -0.48975453      -0.61757396      -2.61035524
Pd      -2.16424057      -2.07304649       3.02995823
Pd       2.15961463      -0.45470269      -3.05505013
Pd       3.13568562      -1.71991492       2.10169875
Pd      -0.09043215       2.44644580       0.91305267
Pd       0.07956952      -4.96636474      -0.94026335
Pd      -3.14187855      -0.80800852      -2.13316039
Pd       2.01018101      -0.21171288       4.17795210
Pd      -2.84398567       2.29596846       1.41394335
Pd       0.59024505      -5.67523322       1.72376508
Pd      -4.25903721      -3.14639362      -1.05386503
Pd       4.34618632      -3.24246780       0.07097319
Pd      -2.10782675       1.53723223      -3.26976421
Pd       2.68380784       2.66910766       0.45251982
Pd      -0.42344390      -4.35703754      -3.63208550
Pd       0.44403486       1.86598925       3.58257834
Pd      -4.36169682       0.69256418      -0.08691550
Pd       2.09358724      -4.07068258       3.22638892
Pd      -2.67061780      -5.19773223      -0.47532685
Pd       2.83971951      -4.83773778      -1.43193076
Pd      -0.62208462       3.13640583      -1.72478235
Pd       4.27444554       0.59887958       1.04105702
Pd      -2.01834839      -2.30938595      -4.22150560
Pd      -0.59687690      -0.38657721       4.65217337
Pd      -3.86110050       0.08088370       2.46079841
Pd      -0.52626490      -4.25072769       3.68485322
Pd      -3.77865174      -3.77339073       1.48989628
Pd       3.86225605      -2.61404294      -2.47777426
Pd       0.52593182       1.72665176      -3.67272185
Pd       3.76147883       1.20739622      -1.52546860
Pd       0.60342606      -2.12801153      -4.67146057
Pd       3.07940857       1.99327356       3.08903614
Pd      -3.28565729       2.89381208      -1.21374528
Pd       3.24952340      -5.45760167       1.18128229
Pd      -3.08123666      -4.52358556      -3.07768163
Pd      -2.23723172       1.67948215       3.97735909
Pd      -5.34134203      -1.62501042       0.92921754
Pd       0.97788629      -2.52989476       5.17318931
Pd      -2.09517330      -5.80526240       2.11121860
Pd       2.26821614      -4.18137082      -4.01473920
Pd       2.07528321       3.41665194      -2.19779561
Pd       5.34223451      -0.94343437      -0.93745516
Pd      -0.99446898      -0.00723431      -5.20887554
Pd       4.67060384      -0.09368111       3.62075441
Pd      -1.81047707       4.50257462       0.30407072
Pd       1.70873231      -7.03279862      -0.32878713
Pd      -4.65818923      -2.44789027      -3.63995314
Pd       4.72293898      -3.81854934       2.68669888
Pd      -4.74352493       1.26821383      -2.71495577
Pd       1.51828479       4.14337194       2.40176673
Pd      -1.46163650      -6.56650930      -2.47138866
Pd       3.59137508      -2.35073022       4.68472684
Pd      -1.18189277       3.88798425       2.89091677
Pd      -0.96787323      -7.20502130       0.13090558
Pd      -5.79389712      -1.00228986      -1.62713012
Pd       5.79389712      -1.54960195       1.61416162
Pd      -3.61128308      -0.18190854      -4.72255900
Pd       0.78786712       4.79024341      -0.13533211
Pd       1.21934640      -6.38543197      -2.93427484
Pd      -3.25786206      -0.57984896       4.99569198
Pd      -4.81182679      -2.24420879       3.47319325
Pd      -1.65204928      -2.70200350       5.59546189
Pd      -3.19349871      -4.35280316       4.06528140
Pd       3.27002246      -1.92700314      -5.02626321
Pd       3.22580293       1.83988960      -4.10404645
Pd       4.81183484      -0.28945688      -3.47988580
Pd       1.65327253       0.20385081      -5.59546189
C        2.47721456       5.92026391      -0.80055382
C        4.02865673       4.51479357       1.17486123
C        2.36468049       6.26205343       0.58789123
C        3.07344550       5.50612388       1.60395281
C        3.19639406       4.71619814      -1.14442714
C        4.12115902       4.12499534      -0.19643357
Br       4.04354100       4.58734580      -3.29893753
H        3.23412640       5.98162291       2.57755102
H        1.89579566       7.20502130       0.86830511
H        4.77944277       4.15404183       1.87714403
H        4.97970774       3.56175394      -0.56318690
H        2.13875252       6.59388718      -1.60237865
