# Supplementary material for: Computational analysis of R–X oxidative addition to Pd nanoparticles
Source: Chem Sci. 2024 May 24;15(26):9977–86. doi: 10.1039/d4sc00628c (PMC11220582; doi:10.1039/d4sc00628c)
Supplement: SC-015-D4SC00628C-s003 [file SC-015-D4SC00628C-s003.zip › SI/TS1/Pd79-fac-ed/opt.xyz]

91
Properties=species:S:1:pos:R:3 pbc="F F F"
Pd       0.00795934      -1.17095451      -0.01703410
Pd       1.06004279      -0.52492313       2.41075303
Pd      -1.36969737       1.21212969      -0.07989050
Pd       1.37085550      -3.53278969       0.06006934
Pd      -1.03134352      -1.85215827      -2.43693700
Pd      -1.64557511      -0.50885105       2.03128565
Pd      -2.68860777      -1.18332022      -0.38491510
Pd      -0.28038725      -2.85904200       2.10512081
Pd      -1.32525448      -3.52745272      -0.30651559
Pd       1.65730356      -1.86192913      -2.06606941
Pd       1.36440277       1.16250898       0.29456730
Pd       2.71716511      -1.19829739       0.35276999
Pd       0.28344871       0.53414005      -2.12378381
Pd      -2.95465648      -2.85498923       1.73173486
Pd       2.95261678       0.47188659      -1.75643401
Pd       2.40201142      -2.85999854       2.45758673
Pd      -0.29664199       1.80036208       2.33657726
Pd       0.32657484      -4.19389077      -2.33821779
Pd      -2.36119176       0.48705837      -2.47017860
Pd       0.72723144      -2.17739555       4.60516924
Pd      -3.09203496       1.87425862       1.93092872
Pd       0.03439877      -5.95098425      -0.17797411
Pd      -3.77543832      -1.95917064      -2.80314059
Pd       4.13816874      -3.58340785       0.37912568
Pd      -1.09619238       3.03122821      -2.22446559
Pd       2.46238834       1.84032580       2.73800870
Pd       0.62816998      -2.52347435      -4.56367111
Pd      -0.61066731       0.13871979       4.53288460
Pd      -4.12278132       1.16041309      -0.41433774
Pd       1.05590764      -5.29412970       2.19575022
Pd      -2.43484012      -4.24879345      -2.73964066
Pd       3.10225342      -4.24395545      -1.98739533
Pd       0.04201851       3.50022158       0.23594013
Pd       3.81410837      -0.45645970       2.79271441
Pd      -0.70412371      -0.21404257      -4.63458773
Pd      -1.91314179      -2.16269280       4.24209198
Pd      -4.40411509      -0.45460961       1.67735040
Pd      -1.58357602      -5.29304331       1.83318803
Pd      -4.06620142      -3.60339684      -0.72119450
Pd       4.40793360      -1.93617453      -1.70714480
Pd       1.63767310       2.91636257      -1.85844718
Pd       4.06804469       1.19872156       0.71393376
Pd       1.92587981      -0.21292415      -4.26609576
Pd       2.09951430       0.15033220       4.83298198
Pd      -2.94823325       3.58431655      -0.19832064
Pd       2.73137541      -5.89091682       0.14497930
Pd      -2.07573455      -2.55707129      -4.84781836
Pd      -3.28068095       0.18782443       4.07981039
Pd      -5.38880409      -1.25836660      -0.72645346
Pd      -0.57412376      -4.53565078       4.23779292
Pd      -2.64915277      -5.90389199      -0.58323045
Pd       3.30640976      -2.54915235      -4.11841461
Pd       2.76865927       3.56663444       0.62857318
Pd       5.40320524      -1.19918876       0.71792189
Pd       0.58651382       2.13890909      -4.25544429
Pd       3.42240320      -2.16000543       4.84857979
Pd      -1.68394211       4.18952240       2.13380382
Pd       1.69273375      -6.52831745      -2.23654005
Pd      -3.39532512      -0.23583893      -4.84857979
Pd       3.74231064      -5.19474346       2.51762837
Pd      -3.80859884       2.73482304      -2.60183920
Pd       0.73960614       2.45571996       4.75706851
Pd      -0.71887359      -4.85822976      -4.73604235
Pd       2.07682458      -4.51776530       4.57242657
Pd      -1.96091312       2.52123123       4.29113571
Pd      -1.00519248      -6.53168035      -2.60178269
Pd      -5.07741362       0.38788831      -2.80862515
Pd       5.08422216      -2.84056313       2.79863794
Pd      -2.06470526       2.12327129      -4.58472355
Pd       1.06384322       4.15129452       2.72638292
Pd       1.98085546      -4.85561859      -4.36797602
Pd      -4.56487343      -2.13496241       3.77170102
Pd      -5.62445604      -2.86668454       1.37837751
Pd      -3.20993161      -4.50582962       3.85317122
Pd      -4.25436965      -5.21635770       1.43810141
Pd       4.58651715      -0.23062387      -3.79333652
Pd       4.29280195       2.80461770      -1.44963305
Pd       5.62445604       0.44920385      -1.36929185
Pd       3.23850261       2.12964230      -3.87466556
C       -0.12165042       5.27873362      -1.45731581
C       -2.61496962       5.76630961      -0.08065571
C       -1.35933997       5.18596281      -2.19488312
C       -2.60604317       5.39931036      -1.46469357
C       -0.20439697       5.41947265      -0.05084728
C       -1.38165793       5.79984057       0.70619397
Br       2.03158482       5.95936640       1.22751927
H       -3.50235808       5.58616397      -2.05805506
H       -1.34490149       5.38175207      -3.27012714
H       -3.49945766       6.24721769       0.34026962
H       -1.29044822       6.53168035       1.51939085
H        0.83745831       5.34579358      -1.99279910
