# Supplementary material for: Computational analysis of R–X oxidative addition to Pd nanoparticles
Source: Chem Sci. 2024 May 24;15(26):9977–86. doi: 10.1039/d4sc00628c (PMC11220582; doi:10.1039/d4sc00628c)
Supplement: SC-015-D4SC00628C-s003 [file SC-015-D4SC00628C-s003.zip › SI/TS1/Pd79-fac/opt.xyz]

91
Properties=species:S:1:pos:R:3 pbc="F F F"
Pd       0.00905028      -1.40776534      -0.00818520
Pd       1.07479572      -0.67674739       2.39147246
Pd      -1.36637283       0.93715268      -0.10342183
Pd       1.36715141      -3.75321217       0.09725820
Pd      -1.06161164      -2.10954651      -2.40773545
Pd      -1.62811987      -0.69167930       2.05155109
Pd      -2.70040797      -1.39734245      -0.35133902
Pd      -0.26371263      -3.03091929       2.15110443
Pd      -1.33594624      -3.74807032      -0.24525306
Pd       1.64234782      -2.10946960      -2.06435812
Pd       1.35536727       0.94039718       0.23496775
Pd       2.71251062      -1.40258329       0.33572848
Pd       0.28408053       0.25251531      -2.15797802
Pd      -2.94170897      -3.02116527       1.79240553
Pd       2.94067815       0.24640165      -1.80322147
Pd       2.41613633      -3.01539451       2.47354912
Pd      -0.30955851       1.66255311       2.27507139
Pd       0.29325853      -4.44189900      -2.28078897
Pd      -2.38132910       0.24017494      -2.48061841
Pd       0.77468521      -2.27315485       4.62404246
Pd      -3.05488167       1.69114687       1.96984235
Pd       0.01978202      -6.17070029      -0.08620146
Pd      -3.81098638      -2.17908753      -2.76714014
Pd       4.13356950      -3.78998669       0.39832721
Pd      -1.06815762       2.68050761      -2.32597173
Pd       2.44922309       1.74518958       2.64110233
Pd       0.58179576      -2.80574666      -4.54084884
Pd      -0.56478261       0.02826687       4.51001861
Pd      -4.07307538       1.02970403      -0.38259657
Pd       1.07430502      -5.46901343       2.26469980
Pd      -2.48094220      -4.48446037      -2.66147336
Pd       3.07546336      -4.48986455      -1.95561328
Pd      -0.00046647       3.24316012       0.08750395
Pd       3.82095519      -0.59417275       2.75783771
Pd      -0.74762074      -0.49682432      -4.63987402
Pd      -1.87068748      -2.30250768       4.29693430
Pd      -4.39148792      -0.61499787       1.70834207
Pd      -1.57189324      -5.46785963       1.92760105
Pd      -4.08893145      -3.78663773      -0.65261972
Pd       4.39014250      -2.18536152      -1.71924933
Pd       1.64816996       2.71605729      -1.96067826
Pd       4.07940621       0.99587970       0.65348127
Pd       1.89665155      -0.50444108      -4.30553970
Pd       2.12639421       0.11154431       4.77337068
Pd      -2.68176491       3.40457640      -0.16422474
Pd       2.72656142      -6.10588817       0.20606510
Pd      -2.13194920      -2.83438200      -4.80166373
Pd      -3.26223804       0.01078703       4.10627689
Pd      -5.38408765      -1.40077287      -0.68587516
Pd      -0.51727759      -4.65903305       4.30885033
Pd      -2.67443146      -6.09916510      -0.47600814
Pd       3.27068382      -2.84425763      -4.11482333
Pd       2.73781160       3.30539865       0.50636712
Pd       5.39521856      -1.39445017       0.68891501
Pd       0.56745431       1.83804209      -4.35361643
Pd       3.44912861      -2.23065309       4.85250652
Pd      -1.78099287       4.02580756       2.35301860
Pd       1.65102519      -6.77402069      -2.15134539
Pd      -3.44456489      -0.51661143      -4.85250652
Pd       3.76005442      -5.36322364       2.55612800
Pd      -3.74159916       2.57454280      -2.54826833
Pd       0.76591480       2.43452939       4.60647084
Pd      -0.78027670      -5.13056496      -4.65987332
Pd       2.13442845      -4.61750542       4.61284536
Pd      -1.95636280       2.31391790       4.37863037
Pd      -1.05443242      -6.77117666      -2.49690566
Pd      -5.05602415       0.22061681      -2.77694060
Pd       5.08325221      -2.99191630       2.80520420
Pd      -2.12061255       1.84021267      -4.64676947
Pd       0.95975418       4.13737230       2.46315442
Pd       1.92385899      -5.14027861      -4.31546632
Pd      -4.54335378      -2.29792894       3.83008328
Pd      -5.61875886      -3.00829572       1.43343849
Pd      -3.16451102      -4.64626093       3.94447265
Pd      -4.25202309      -5.35896010       1.54640857
Pd       4.55680790      -0.53041665      -3.83377142
Pd       4.31486842       2.56030288      -1.55858970
Pd       5.61875886       0.19985139      -1.43103385
Pd       3.23242063       1.82913386      -3.96353396
C       -1.69963564       5.34873488      -0.20013227
C        0.19162905       6.16193234       1.90383457
C       -2.15980747       5.84307384       1.09356234
C       -1.23742475       6.16446210       2.14152463
C       -0.26546679       5.13260198      -0.27290383
C        0.68568452       5.68805525       0.64416835
Br       0.45828928       4.83695002      -2.74127132
H       -1.60960608       6.68552822       3.02471435
H       -3.19581154       6.17772496       1.16476318
H        0.83498080       6.77402069       2.54048391
H        1.71918527       5.85607002       0.33623396
H       -2.25682990       5.59894862      -1.11120582
